# Supplementary material for: A simplified explanation for the frameshift mutation that created a novel C-terminal motif in the APETALA3 gene lineage
Source: BMC Evol Biol. 2006 Mar 24;6:30. doi: 10.1186/1471-2148-6-30 (PMC1513400; doi:10.1186/1471-2148-6-30)
Supplement: Additional file 3 — APETALA3 nucleotide alignment NEXUS format file of complete APETALA3 nucleotide alignment used in current phylogenetic analyses. [file 1471-2148-6-30-S3.nex]

#NEXUS 
[MacClade 4.06 registered to Elena Kramer, Harvard University
Harvard University]


BEGIN DATA;
	DIMENSIONS  NTAX=81 NCHAR=783;
	FORMAT DATATYPE=DNA  MISSING=N GAP=-  INTERLEAVE ;
MATRIX

[                    10        20        30        40        50        60]
[                    .         .         .         .         .         .]

DefA        ATGGCTCGAGGGAAGATCCAGATTAAGAGGATAGAGAACCAAACAAACAGGCAGGTCACC   [60]
SvAP3       NNNNNNNNNNNNNNNNNNNNNNNNNNNNNNNNNNNNNNNNNNNNNAACAGGCAGGTGACG   [60]
pMADS1      ATGGCTCGTGGAAAGATCCAGATCAAGAGAATAGAAAACCAAACAAACAGGCAAGTGACA   [60]
StDef       ATGGCTCGTGGTAAGATCCAGATCAAGAAAATAGAAAACCAAACAAATAGGCAAGTGACT   [60]
NTDEF       ATGGCTCGTGGGAAGATCCAGATCAAGAGAATAGAGAACCAAACAAACAGACAAGTCACT   [60]
NAP3        ATGGCTCGTGGGAAGATCCAGATCAAGAGAATAGAGAACCAAACAAACAGGCAAGTGACT   [60]
LeAP3       NNNNNNNNNNNNNNNNNNNNNNNNNNNNNNNNNNNNNNNNNNNNNAATAGGCAGGTGACG   [60]
HmAP3       NNNNNNNNNNNNNNNNNNNNNNNNNNNNNNNNNNNNNNNNNNNNNAACCGGCAGGTGACG   [60]
JrAP3       NNNNNNNNNNNNNNNNNNNNNNNNNNNNNNATAGAGAACGAGACCAACAGGCAGGTCACG   [60]
HPDEF1      ATGGCGAGGGGAAAGATCCAGATCAAGAAGATAGAGAACTCAACCAACAGGCAGGTAACG   [60]
gdef2       ATGGCGAGAGGAAAGATCCAGATCAAGAAGATCGAGAACTCCACCAACAGGCAGGTGACG   [60]
AP3         ATGGCGAGAGGGAAGATCCAGATCAAGAGGATAGAGAACCAGACAAACAGACAAGTGACG   [60]
Boi1AP3     ATGGCGAGAGGGAAGATCCAGATCAAGAGGATAGAGAACCAGACCAACCGACAAGTGACG   [60]
CDM19       ATGNNNAGAGGAAAGATCCAGATAAAGAAGATCGAGAACTCGACTAATAGGCAGGTGACT   [60]
CDM115      ATGGCTAGAGGAAAGATCCAGATCAAGAAGATCGAGAACTCGACGAATAGGCAGGTCACG   [60]
DcMADS3     ATGGCAAGGGGGAAAATACAGATCAAGAAGATAGAGAACGCAACAAACAGGCAAGTGACG   [60]
IxaAP3      NNNNNNNNNNNNNNNNNNNNNNNNNNNNNNNNNNNNNNNNNNNNNNNNNNNNNNNNNNNN   [60]
KbAP31      NNNNNNNNNNNNNNNNNNNNNNNNNNNNNNNNNNNNNNNNNNNNNNNNNNNNNNNNNNNN   [60]
KbAP32      NNNNNNNNNNNNNNNNNNNNNNNNNNNNNNNNNNNNNNNNNNNNNNNNNNNNNNNNNNNN   [60]
CopAP3      NNNNNNNNNNNNNNNNNNNNNNNNNNNNNNNNNNNNNNNNNNNNNNNNNNNNNNNNNNNN   [60]
SxcAP3      NNNNNNNNNNNNNNNNNNNNNNNNNNNNNNNNNNNNNNNNNNNNNNNNNNNNNNNNNNNN   [60]
RsAP31      NNNNNNNNNNNNNNNNNNNNNNNNNNNNNNNNNNNNNNNNNNNNNNNNNNNNNNNNNNNN   [60]
SLM3        ATGGCAAGAAGAAAAATACAGATAAAAAAGATAGAAAATTTAACAAATAGACAAGTAACT   [60]
RAD1        ATGGCCAGGGGCAAAATCCAGATCAAGAGGATTGAGAACGACACCAACAGGCAAGTCACC   [60]
RAD2        ATGACGAGGGGACAAATCCAGATCAGGAGGATCGAGAACATAACCAACAGGCAAGTCACG   [60]
nmh7        NNNNNNAGAGGGAAGATCCAGATTAAGAGGATAGAGAACACAACGAACAGACAAGTAATC   [60]
PtAP31a     NNNNNNNNNNNNNNNNNNNNNNNNNNNNNNNNNNNNNNNNNNNNNNNNNNNNNNNNNNNN   [60]
PpAP31      NNNNNNNNNNNNNNNNNNNNNNNNNNNNNNNNNNNNNNNNNNNNNNNNNNNNNNNNNNNN   [60]
PtAP31b     NNNNNNNNNNNNNNNNNNNNNNNNNNNNNNNNNNNNNNNNNNNNNNNNNNNNNNNNNNNN   [60]
PpAP32      NNNNNNNNNNNNNNNNNNNNNNNNNNNNNNNNNGAGAACACGACGAACAGGCAGGTCACT   [60]
PpAP33      NNNNNNNNNNNNNNNNNNNNNNNNNNNNNNNNNNNNNNNNNNNNNNNNNNNNNNNNNNNN   [60]
TM6         NNNNNNNNNGGAAAAATTGAGATCAAGAAGATTGAAAACTCGACAAACAGGCAGGTCACT   [60]
PhTM6       ATGGGTCGTGGTAAAATTGAGATCAAGAAAATAGAGAACTCAACAAACAGGCAAGTGACT   [60]
HmTM6       NNNNNNNNNNNNNNNNNNNNNNNNNNNNNNNNNNNNNNNNNNNNNNNNNNNNNNNNNNNN   [60]
IxaTM6      NNNNNNNNNNNNNNNNNNNNNNNNNNNNNNNNNNNNNNNNNNNNNNNNNNNNNNNNNNNN   [60]
CopTM61     NNNNNNNNNNNNNNNNNNNNNNNNNNNNNNNNNNNNNNNNNNNNNNNNNNNNNNNNNNNN   [60]
CopTM62     NNNNNNNNNNNNNNNNNNNNNNNNNNNNNNNNNNNNNNNNNNNNNNNNNNNNNNNNNNNN   [60]
PesTM61     NNNNNNNNNNNNNNNNNNNNNNNNNNNNNNNNNNNNNNNNNNNNNNNNNNNNNNNNNNNN   [60]
PesTM62     NNNNNNNNNNNNNNNNNNNNNNNNNNNNNNNNNNNNNNNNNNNNNNNNNNNNNNNNNNNN   [60]
SxcTM6      NNNNNNNNNNNNNNNNNNNNNNNNNNNNNNNNNNNNNNNNNNNNNNNNNNNNNNNNNNNN   [60]
PhaTM61     NNNNNNNNNNNNNNNNNNNNNNNNNNNNNNATAGAGAACAAAACAAACATGCAGGTGACC   [60]
PhaTM62     NNNNNNNNNNNNNNNNNNNNNNNNNNNNNNNNNNNNNNNNNNNNNNNNNNNNNNNNNNNN   [60]
VaTM6       NNNNNNNNNNNNNNNNNNNNNNNNNNNNNNNNNNNNNNNNNNNNNNNNNNNNNNNNNNNN   [60]
gdef1       ATGGGGAGGGGGAAGATAGAGATAAAGAAGATAGAAAACAACACAAACAGGCAGGTGACA   [60]
AsAP3       ATGGGGAGGGGGAGGGTAGAGACAAGGAAGATAGAAAACAATACAAACAGGCAGGTGACA   [60]
PTD         ATGGGTCGTGGAAAGATTGAAATCAAGAAGATCGAAAACCCCACAAACAGGCAAGTCACC   [60]
MASAKOB3    ATGGGTCGTGGGAAGATTGAGATCAAGCTGATCGAGAACCAGACGAACAGGCAGGTGACC   [60]
LodTM6      NNNNNNNNNNNNNNNNNNNNNNNNNNNNNNNNNNNNNNNNNNNNNNNNNNNNNNNNNNNN   [60]
MdTM6       ATGGGTCGTGGAAAGATTGAGATCAAGCTGATCGAAAACCAGACCAACAGGCAGGTGACC   [60]
MADS13      ATGGGTCGTGGGAAGATTGAAATCAAGCTGATCGAAAACCAGACCAACAGGCAGGTGACC   [60]
CMB2        ATGGGAAGAGGGAAGCTTGAGATAAGAAAAATAGAGAACAAGACTAATCGACAAGTTACG   [60]
SlAP3Y      ATGGGAAGAGGAAAGTTAGAGATAAAGAAAATAGAGAACAAAACAAATAGGCAAGTAACT   [60]
SlAP3A      ATGGGAAGAGGAAAGTTAGAGATAAAGAAAATAGAGAACAAAACAAATAGGCAAGTTACT   [60]
GtAP31      NNNNNNNNNNNNNNNNNNNNNNNNNNNNNNNNNNNNNNNNNNNNNNNNNNNNNNNNNNNN   [60]
GtAP33      NNNNNNNNNNNNNNNNNNNNNNNNNNNNNNNNNNNNNNNNNNNNNNNNNNNNNNNNNNNN   [60]
TroAP3      ATGGGTCGTGGAAAGATCGAGATCAAGAGGATTGAGAATTCGACGAACAAGCAGGTTACT   [60]
PloAP31     NNNNNNNNNNNNNNNNNNNNNNNNNNNNNNNNNNNNNNNNNNNNNNNNNNNNNNNNNNNN   [60]
PloAP32     NNNNNNNNNNNNNNNNNNNNNNNNNNNNNNNNNNNNNNNNNNNNNNNNNNNNNNNNNNNN   [60]
NnAP3       NNNNNNNNNNNNNNNNNNNNNNNNNNNNNNNNNNNNNNNNNNNNNNNNNNNNNNNNNNNN   [60]
MdAP31      NNNNNNNNNNNNNNNNNNNNNNNNNNNNNNNNNNNNNNNNNNNNNNNNNNNNNNNNNNNN   [60]
MdAP32      NNNNNNNNNNNNNNNNNNNNNNNNNNNNNNNNNNNNNNNNNNNNNNNNNNNNNNNNNNNN   [60]
MdAP33      NNNNNNNNNNNNNNNNNNNNNNNNNNNNNNNNNNNNNNNNNNNNNNNNNNNNNNNNNNNN   [60]
AkqAP31     NNNNNNNNNNNNNNNNNNNNNNNNNNNNNNNNNNNNNNNNNNNNNNNNNNNNNNNNNNNN   [60]
AkqAP32     NNNNNNNNNNNNNNNNNNNNNNNNNNNNNNNNNNNNNNNNNNNNNNNNNNNNNNNNNNNN   [60]
AqaAP31     NNNNNNNNNNNNNNNNNNNNNNNNNNNNNNNNNNNNNNNNNNNNNNNNNNNNNNNNNNNN   [60]
AqaAP32     NNNNNNNNNNNNNNNNNNNNNNNNNNNNNNNNNNNNNNNNNNNNNNNNNNNNNNNNNNNN   [60]
AqaAP33     NNNNNNNNNNNNNNNNNNNNNNNNNNNNNNNNNNNNNNNNNNNNNNNNNNNNNNNNNNNN   [60]
BgAP31      NNNNNNNNNNNNNNNNNNNNNNNNNNNNNNNNNNNNNNNNNNNNNNNNNNNNNNNNNNNN   [60]
BgAP32      NNNNNNNNNNNNNNNNNNNNNNNNNNNNNNNNNNNNNNNNNNNNNNNNNNNNNNNNNNNN   [60]
ScAP3       NNNNNNNNNNNNNNNNNNNNNNNNNNNNNNATAGAGAATGCGACGAACAGGCAGGTTACT   [60]
DeAP3       NNNNNNNNNNNNNNNNNNNNNNNNNNNNNNNNNNNNNNNNNNNNNNNNNNNNNNNNNNNN   [60]
AreAP3      NNNNNNNNNNNNNNNNNNNNNNNNNNNNNNNNNNNNNNNNNNNNNNNNNNNNNNNNNNNN   [60]
CsAP3       NNNNNNNNNNNNNNNNNNNNNNNNNNNNNNNNNNNNNNNNNNNNNNNNNNNNNNNNNNNN   [60]
DrwAP34     NNNNNNNNNNNNNNNNNNNNNNNNNNNNNNNNNNNNNNNNNNNNNNNNNNNNNNNNNNNN   [60]
CfAP31      NNNNNNNNNNNNNNNNNNNNNNNNNNNNNNNNNNNNNNNNNNNNNNNNNNNNNNNNNNNN   [60]
CfAP32      NNNNNNNNNNNNNNNNNNNNNNNNNNNNNNNNNNNNNNNNNNNNNNNNNNNNNNNNNNNN   [60]
SrhAP3      NNNNNNNNNNNNNNNNNNNNNNNNNNNNNNNNNNNNNNNNNNNNNNNNNNNNNNNNNNNN   [60]
MpMADS7     NNNNNNNNNNNNNNNNNNNNNNNNNNNNNNATAGAGAATTCGACTAACAGGCAAGTAACA   [60]
HemMADS1    ATGGGCAGAGGGAAGATTGAGATCAAGAAGATTGAGAACTCAACGAACAGGCAGGTGACC   [60]
TcAP3       NNNNNNNNNNNNNNNNNNNNNNNNNNNNNNNNNNNNNNNNNNNNNNNNNNNNNNNNNNNN   [60]
NymAP3      NNNNNNNNNNNNNNNNNNNNNNNNNNNNNNNNNNNNNNNNNNNNNNNNNNNNNNNNNNNN   [60]

[                    70        80        90        100       110       120]
[                    .         .         .         .         .         .]

DefA        TACTCCAAGAGAAGAAATGGTTTGTTCAAGAAAGCACACGAGCTCTCTGTTCTCTGTGAT   [120]
SvAP3       TACTCGAAGCGGCGAAATGGGCTCTTCAAGAAAGCTCATGAACTCACTGTTCTTTGTGAT   [120]
pMADS1      TATTCTAAGAGAAGAAATGGACTTTTCAAGAAGGCTAATGAACTCACTGTTCTTTGTGAT   [120]
StDef       TATTCAAAGAGAAGAAATGGGCTATTCAAGAAGGCTAATGAACTTACAGTTCTTTGTGAT   [120]
NTDEF       TATTCTAAGAGAAGAAATGGACTTTTCAAGAAAGCTAATGAACTCACTGTTCTTTGTGAT   [120]
NAP3        TATTCTAAGAGAAGAAATGGACTTTTCAAGAAAGCTAATGAACTCACTGTTCTTTGTGAT   [120]
LeAP3       TACTCGAAGCGGAGAAATGGGCTATTCAAGAAGGCTAATGAACTTACTGTTCTTTGTGAT   [120]
HmAP3       TACTCGAAGAGGCGAAACGGTCTGTTCAAGAAGGCGAATGAGCTCACTGTTCTTTGTGAT   [120]
JrAP3       TACTCCAAAAGGCGGAAAGGTCTATTCAAGAAGGCCCACGAGCTCACCGTTCTCTGCGAT   [120]
HPDEF1      TATTCAAAAAGGAGGAATGGATTGTTCAAGAAGGCGAGTGAACTGACGGTGTTGTGCGAT   [120]
gdef2       TATTCCAAAAGGAGGAATGGATTGTTCAAGAAGGCGAGTGAACTCACTGTATTGTGCGAT   [120]
AP3         TATTCAAAGAGAAGGAATGGTTTATTCAAGAAAGCACATGAGCTCACGGTTTTGTGTGAT   [120]
Boi1AP3     TATTCTAAGAGAAGAAATGGTTTGTTCAAGAAAGCTCACGAGCTTACAGTTTTATGTGAT   [120]
CDM19       TATTCGAAGCGAAGGAACGGGTTGTTTAAGAAAGCTAGTGAGCTTACTGTTTTGTGTGAT   [120]
CDM115      TATTCGAAGAGGAGGAACGGGTTGTTCAAGAAGGCGAGTGAGCTTACGGTGTTGTGCGAT   [120]
DcMADS3     TACTCGAAACGAAGAAACGGGTTGTTCAAGAAGGCTCATGAACTCAGTGTTCTGTGTGAT   [120]
IxaAP3      NNNNNNNNNNNNNNNAGTGGTCTCTTCAAGAAGGCACATGAACTCACCGTTCTCTGTGAT   [120]
KbAP31      NNNNNNNNNNNNNNNAATGGGTTGTTCAAGAAGGCAGAGGAGCTGACCGTGCTGTGTGAT   [120]
KbAP32      NNNNNNNNNNNNNNNAATGGGTTGTTCAAGAAGGCCGAGGAGCTCACCGTCTTGTGTGAT   [120]
CopAP3      NNNNNNNNNNNNNNNACCGGTCTCTTCAAGAAGGCAAATGAGCTTACTGTTCTCTGTGAT   [120]
SxcAP3      NNNNNNNNNNNNNNNAATGGTCTCTTCAAGAAAGCTAATGAGCTTACTGTTCTTTGTGAT   [120]
RsAP31      NNNNNNNNNNNNNNNAACGGTTTATTCAAAAAGGCTACGGAACTCACTGTTCTTTGCGAT   [120]
SLM3        TATTCAAAGAGAAGAAATGGGCTTTTTAAGAAGGCTAATGAATTAACTGTTCTTTGTGAT   [120]
RAD1        TACTCCAAACGAAGGTCCGGTCTCTTCAAGAAAGCCAAGGAGCTCACCATTCTCTGCGAT   [120]
RAD2        TACTCGAAGCGAAGAAACGGATTGTTCAAGAAGGCTCAGGAGCTAGTAGTTCTCTGCGAC   [120]
nmh7        TACTCAAAACGAAGGAATGGTCTTTTCAAGAAGGCCAATGAGCTCACTGTTCTTTGTGAT   [120]
PtAP31a     NNNNNNNNNNNNNNNAATGGTATTTTCAAGAAAGCTTTAGAGCTCTCTGTGCTTTGTGAT   [120]
PpAP31      NNNNNNNNNNNNNNNAATGGAATTTTCAAGAAGGCAAAAGAGCTCTCCGTGCTTTGTGAT   [120]
PtAP31b     NNNNNNNNNNNNNNNAATGGAATTTTCAAGAAGGCAAAAGAGCTCTCCGTGCTTTGTGAT   [120]
PpAP32      TACTCGAAGCGTCGGAATGGTATTTTCAAGAAAGCTTTAGAGCTCTCTGTGCTTTGTGAT   [120]
PpAP33      NNNNNNNNNNNNNNNACCGGTATCTTTAAGAAAGCTAAAGAGCTTTCCGTTCTCTGCGAT   [120]
TM6         TACTCCAAGAGAAGAAACGGTATTTTCAAGAAACGTAAAGAACTTACTGTTCTTTGTGAC   [120]
PhTM6       TACTCCAAGAGAAGAAATGGTTTATTCAAGAAAGCTAAAGAACTTACTGTTCTTTGTGAT   [120]
HmTM6       NNNNNNNNNNNNNNNAATGGTATAATAAAGAAAGCTCAAGAGCTCACTGTTCTTTGTGAT   [120]
IxaTM6      NNNNNNNNNNNNNNNAATGGCATATTCAAGAAAGCTCAAGAGCTCACTGTTCTCTGTGAT   [120]
CopTM61     NNNNNNAAGCGCCGAAATGGTATTTTCAAGAAAGCTCAAGAGCTCGCTGTTCTCTGTGAT   [120]
CopTM62     NNNNNNNNNNNNNNNAATGGTATTTTCAAGAAAGCTCAAGAGCTCGCTGTTCTCTGTGAT   [120]
PesTM61     NNNNNNNNNNNNNNNAATGGCATCTTCAAGAAGGCTCAAGAACTCACTGTTCTTTGTGAT   [120]
PesTM62     NNNNNNNNNNNNNNNAATGGCATCTTCAAGAAGGCTCAAGAGCTCACTGTTCTTTGTGAT   [120]
SxcTM6      NNNNNNNNNNNNNNNAATGGGATTTCCAAGAAAGCTCAAGAACTTACAGTTCTTTGCGAC   [120]
PhaTM61     TTCTCAAAGCGCAGAAATGGCATCATGAAGAAAGCACATGAGCTTACTGTGCTCTGTGAT   [120]
PhaTM62     NNNNNNNNNNNNNNNAATGGGATCATGAAGAAAGCACATGAACTCACCGTACTCTGTGAT   [120]
VaTM6       NNNNNNNNNNNNNNNAATGGTATTTTCAAGAAAGCCCAGGAGCTCACCGTTCTTTGTGAT   [120]
gdef1       TACTCAAAGAGAAGAAATGGGATATTCAAGAAAGCTCATGAACTCACTGTTCTTTGTGAT   [120]
AsAP3       TACTCAAAGAGAAGAAATGGGATATTCAAGAAAGCTCATGAGCTCACTGTTCTCTGTGAT   [120]
PTD         TACTCGAAGAGAAGAAATGGTATTTTCAAGAAAGCCCAAGAACTCACTGTACTTTGTGAT   [120]
MASAKOB3    TATTCGAAGCGACGAAATGGGATCTTCAAGAAGGCTCAGGAGCTCACGGTTCTGTGTGAC   [120]
LodTM6      NNNNNNNNNNNNNNNAACGGCATCTTCAAGAAGGCTCAGGAGCTCACCGTCCTCTGCGAC   [120]
MdTM6       TACTCCAAGAGAAGAAATGGGATCTTCAAGAAGGCTCAGGAGCTCACCGTTCTCTGTGAT   [120]
MADS13      TACTCCAAGAGAAGAAATGGGATCTTCAAGAAGGCTCAGGAGCTCACCGTTCTCTGTGAT   [120]
CMB2        TTCTCGAAACGACGAAACGGGATAATGAAGAAGGCTCAAGAGCTTACTGTTTTGTGTGAT   [120]
SlAP3Y      TTCTCAAAAAGAAGAAATGGGATTCTGAAAAAAGCTCAAGAGCTTACTGTTTTGTGTGAT   [120]
SlAP3A      TTCTCAAAGAGAAGAAATGGGATCATGAAAAAAGCTCAAGAACTTACTGTTTTATGTGAT   [120]
GtAP31      NNNNNNNNNNNNNNNNNNNNNNNNNNNAAGAAAGCTCAAGAACTCACTGTGCTCTGTGAT   [120]
GtAP33      NNNNNNNNNNNNNNNNNNNNNNNNCTTAAGAAAGCTCAAGAACTCACTGTGCTCTGTGAT   [120]
TroAP3      TACTCCAAGCGACGAAAGGGTATTTTCAAGAAAGCAAGTGAGCTCACTGTTCTCTGCGAT   [120]
PloAP31     NNNNNNNNNNNNNNNGGAGGTATCACCAAGAAAGCTCAGGAACTCAGTGTTCTATGTGAT   [120]
PloAP32     NNNNNNNNNNNNNNNGGCGGAATCACCAAGAAAGCTCAAGAACTCAGTGTCCTCTGTGAT   [120]
NnAP3       NNNNNNNNNNNNNNNGGAGGAATTTTTAAGAAAGCTGCCGAACTCACCGTTCTCTGCGAT   [120]
MdAP31      NNNNNNNNNNNNNNNGGTGGAATTGTGAAGAAAGCAAGAGAGCTCACGGTTCTCTGTGAT   [120]
MdAP32      NNNNNNNNNNNNNNNGGTGGTATTGTGAAGAAAGCAAGAGAGCTTACTGTTCTCTGTGAT   [120]
MdAP33      NNNNNNNNNNNNNNNGGTGGTATTGTGAAGAAAGCAAGAGAGCTCTCTGTTCTTTGTGAT   [120]
AkqAP31     NNNNNNNNNNNNNNNGTAGGAATCATAAAGAAAGCTCGAGAGCTTAGTGTTCTTTGCGAT   [120]
AkqAP32     NNNNNNNNNNNNNNNGCAGGAATCATGAAGAAAGCTCAAGAACTTACTGTTCTCTGCGAT   [120]
AqaAP31     NNNNNNNNNNNNNNNGCTGGTATTTTGAAGAAAGCTAAAGAACTTAATGTTCTTTGTGAT   [120]
AqaAP32     NNNNNNNNNNNNNNNGCTGGAATTGTGAAGAAAGCTAAAGAACTTACTGTTCTTTGTGAT   [120]
AqaAP33     NNNNNNNNNNNNNNNACTGGAATTGTTAAGAAAGCTAGAGAACTAACTGTTCTTTGTGAT   [120]
BgAP31      NNNNNNNNNNNNNNNACTGGCATAGTCAAGAAAGCTAGAGAACTCACTGTGCTTTGTGAT   [120]
BgAP32      NNNNNNNNNNNNNNNACAGGGATCATGAAGAAAGCGAAGGAACTTACTGTCCTCTGTGAT   [120]
ScAP3       TATTCAAAGAGACGAGCAGGGATTATGAAGAAAGCTCGGGAGCTTACTGTTCTTTGCGAT   [120]
DeAP3       NNNNNNNNNNNNNNNGCAGGGATCATGAAGAAAGCTCGTGAGCTTACTGTTCTTTGCGAT   [120]
AreAP3      NNNNNNNNNNNNNNNGGTGGGATTTTTAAGAAAGCGAGGGAGCTTACCGTTCTCTGCGAT   [120]
CsAP3       NNNNNNNNNNNNNNNGGTGGGATTCTTAAGAAAGCCAAAGAGCTTAGTGTTCTTTGTGAT   [120]
DrwAP34     NNNNNNNNNNNNNNNGGTGGGATTTTCAAGAAAGCCAGGGAACTTACTGTTCTTTGTGAT   [120]
CfAP31      NNNNNNNNNNNNNNNGGTGGGATACTGAAGAAAGCTCGAGAGATCACTGTTCTCTGTGAT   [120]
CfAP32      NNNNNNNNNNNNNNNGGAGGCATTCTCAAGAAAGCTCGAGAGCTCACTGTTCTCTGCGAT   [120]
SrhAP3      NNNNNNNNNNNNNNNGGTGGGATTTTTAAGAAAGCAAGAGAGCTTACGATTCTTTGTGAT   [120]
MpMADS7     TATTCTAAGAGAAGAGGTGGGATTATGAAGAAAGCAAAAGAGCTCACCGTTCTCTGCGAT   [120]
HemMADS1    TACTCAAAGAGGAGGTCAGGTATCATGAAGAAAGCCAAAGAACTCACTGTTCTCTGTGAT   [120]
TcAP3       NNNNNNNNNNNNNNNCAAGGGATCATGAAGAAGGCCAAGGAGCTCACGGTTCTTTGCGAT   [120]
NymAP3      NNNNNNNNNNNNNNNGCGGGGATCATCAAGAAGGCGAAGGAGCTGACCGTCCTCTGCGAC   [120]

[                    130       140       150       160       170       180]
[                    .         .         .         .         .         .]

DefA        GCTAAAGTTTCCATTATCATGATCTCCNNNAGTACTCAGAAGCTTCACGAATACATCAGC   [180]
SvAP3       GCTAAGGTTTCAATTATCATGATCTCCNNNAGTACTCAGAAGATCCATGAGTATATTAGC   [180]
pMADS1      GCCAAAGTTTCCATAATTATGATTTCCNNNAGTACTGGCAAGCTTCATGAATTCATTAGT   [180]
StDef       GCTAAAGTTTCAATTGTTATGATTTCTNNNAGTACTGGAAAACTTCATGAGTTTATAAGT   [180]
NTDEF       GCTAAAGTTTCTATAATTATGATTTCANNNAGTACCGGCAAACTTCATGAATTTATAAGT   [180]
NAP3        GCCAAAGTTTCTATAATTATGATTTCANNNAGTACAGGCAAACTTCATGAATTTATAAGT   [180]
LeAP3       GCTAAAGTTTCAATTGTTATGATTTCTNNNAGTACTGGAAAACTTCATGAGTTTATAAGT   [180]
HmAP3       GCCAAGGTCTCCATCATCATGTTCTCCNNNACTACCAACAAACTCCATGAATACATCAGT   [180]
JrAP3       GCCAAGGTTTCGCTTATAATGATCTCTNNNAGCAATAAGAAGCTCCGTGATTATGTTAGC   [180]
HPDEF1      GCTAAAGTCTCCATTATCATGGTCTCTNNNTGCACTGATAAGCTTCATGAGTACATAAGT   [180]
gdef2       GCTAAAGTCTCCATTATCATGGTGTCGNNNTGCACTGATAAGCTTCACGAGTACATAAGC   [180]
AP3         GCTAGGGTTTCGATTATCATGTTCTCTNNNAGCTCCAACAAGCTTCATGAGTATATCAGC   [180]
Boi1AP3     GCTAGGGTTTCGATTATCATGTTCTCTNNNAGCTCTAACAAGCTTCATGAGTTCATTAGC   [180]
CDM19       GCAAAAGTTTCGATTATTATGGTTTCTNNNTGTACTGATAAGCTTCATGAATACATTAGT   [180]
CDM115      GCTAAGGTTTCGATTATTATGGTGTCGNNNTGTACTGATAAGCTTCATGAGTACATAAGT   [180]
DcMADS3     GCTAAGGTTTCGATTATTATGGTTTCCNNNTCCACTAATAAGCTTCATGAATTCATCACC   [180]
IxaAP3      GCCAAAGTCTCCATCATCATGTTCTCCNNNTGTACCAACAAGCTTCACGAATATATCAGT   [180]
KbAP31      GCTAAGGTCTCTATCATCATGATTTCGNNNAGCACCCAGAAGATTCATGAGTATATCAGC   [180]
KbAP32      GCTAAAGTCTCTATCATCATGATTTCANNNAGCACCCAGAAGATTCACGAATATATCAGC   [180]
CopAP3      GCCAAAGTTTCTATCATCATGCTCTCCNNNAGTACTGGTAAACTCCATGAATACATCAGT   [180]
SxcAP3      GCTAAGGTTTCCATTATCATGTTTTCTNNNAGCACTGATAAACTTCAAGAGTTTATCAGT   [180]
RsAP31      GCTAAGGTTTCGATTATCATGTTTTCANNNAGCACCAATAAACTCCATGAATACCTCAGT   [180]
SLM3        GCTACTGTTTCTATTATTATGTTGTCTNNNAGTAATCTTAAGCTTCATGAGTTTCTTAGT   [180]
RAD1        GCTAAGGTCTCCATTATCATGATATCCNNNAACACCAACAAGCTCCATGAGTTCATCAGC   [180]
RAD2        GCTAAAGTCTCCATT---ATGATCTCC---AGCAGGAACAAACTCCACGAGTTCACAACT   [174]
nmh7        GCTAAGGTTTCTATTATCATGTTCTCCNNNAGCACTGGCAAGCTTCATGAATACATTAGC   [180]
PtAP31a     GCTAAAGTTTCGATCATCATGGTTGCTNNNACCAACAGGAAATTGCACGAGTACACCAGT   [180]
PpAP31      GCTAAAGTTTCGATCATCATGGTCGCTNNNACTAACAGGAAATTGCACGAGTACACCAGT   [180]
PtAP31b     GCTAAAGTTTCGATCATCATGGTCGCTNNNACTAACAGGAAATTGCACGAGTACACCAGT   [180]
PpAP32      GCTAAAGTTTCGATCATCATGGTTGCTNNNACCAACAGGAAATTGCACGAGTACACCAGT   [180]
PpAP33      GCTGAGGTTTCCATTATCATGTTCTCCNNNAGTACTAAAAGATACCATGACTACACCAGT   [180]
TM6         GCTAAGATCTCTCTCATCATGCTATCANNNAGCACCAGGAAGTATCATGAGTACACAAGC   [180]
PhTM6       GCTAAGATCTGTCTCATCATGCTCTCCNNNAGTACTAGGAAATTCCATGAGTATACCAGT   [180]
HmTM6       GCAAAGGTCTCTCTCATCATGATCTCCNNNACCACCGGCAAGTTCCACGAGTACACCAGT   [180]
IxaTM6      GCTAAGCTCTCTCTCATCATGTTCTCCNNNAATACTGGCAAGTTCCACGAGTACATCAGT   [180]
CopTM61     GCTAAGGTTTCTCTCATCATGATCTCTNNNAATACTAACAAGTTCCATGAATACACCAGT   [180]
CopTM62     GCTAAGGTTTCTCTCATCATGATATCTNNNAATACTAACAAGTTCCATGAATACACCAGT   [180]
PesTM61     GCTAAGGTTTCTCTCATCATGATTTCTNNNAATACGGGGAAAATCCATGAATACATCAGT   [180]
PesTM62     GCCAAGGTTTCTCTCATCATGATTTCTNNNAATACAGGGAAAATCCATGAATACATCAGT   [180]
SxcTM6      GCGGAGGTCTCACTTATTATGGTGTCGNNNAATACTCAAAAGGTTCATGATTATACAAGC   [180]
PhaTM61     GCCACAGTTTCGCTTATTATGGTCTCCNNNGCCACCGCCAGATTGCACCACTACCTCAGC   [180]
PhaTM62     GCTACAGTCTCTCTTATTATGGTCTCCNNNACCACTAACAAATTGCATCAGTATCTCAGC   [180]
VaTM6       GCTAAGGTTTCACTCATCATGTTCTCCNNNAATACTGGAAAATTCCACGAATATACCAGT   [180]
gdef1       GCCAAAGTCTCTCTCATTATGTTCTCCNNNAACACTGGAAAATTCCATGAATATATCAGC   [180]
AsAP3       GCCAAGGTTCCTCTTATTATGTTCTCCNNNAACACTGGAAAATTCCATGAGTACATCAGC   [180]
PTD         GCTAAGGTCTCTCTTATCATTGTCCCCNNNAACACTAACAAACTCAATGAGTACATTAGC   [180]
MASAKOB3    GCTCAGGTCTCCCTCATCATGCAGTCCNNNTCCACTGACAAAATCCACGAGTATATTAGC   [180]
LodTM6      GCCGCCGTCTCCCTCATCATGTTCTCTNNNAACACCGGCAAGTGCCACGAGTACACCAGT   [180]
MdTM6       GCCAAGGTCTCCCTCATCATGCTCTCCNNNAACACTAGTAAAATGCACGAGTATATCAGC   [180]
MADS13      GCCAAGGTCTCCCTCATTATGCTCTCCNNNAACACTAATAAAATGCACGAGTATATCAGC   [180]
CMB2        GCTAAGGTTTCTTTGCTTATGATCTCTNNNAGCACCCACAAGTTGCACCATTATCTTAGC   [180]
SlAP3Y      GCTAAGGTTTCTCTTCTTATGATCTCTNNNAGCACCCACAAATTGCACCATTTCCTTAGC   [180]
SlAP3A      GCTAAGGTTTCTCTTCTTATGATCTCTNNNAGCACCCACAAATTGTACCATTTCCTTAGC   [180]
GtAP31      GCTAAGGTTTCAATCATCATGATATCTAATGGATCCAACAAGTGTCATGAATACACTAGC   [180]
GtAP33      GCTAAGGCTTCAATCATCATGATATCTATTGGATCCAACAAGTGTCATGAATACACTAGC   [180]
TroAP3      GCTAAGGTTTCACTCATCATGATCTCCNNNAATACTGGCAAAATGCACGAATTCATCAGT   [180]
PloAP31     GCTGAGGTTTCTCTTATCATGTTCTCCNNNAGTACCGGAAAATTTCATGAATACATCAGT   [180]
PloAP32     GCCGAGGTTTCTCTCATCATGTTCTCCNNNAGTACCGGAAAATTCCATGAATATATTAGT   [180]
NnAP3       GCCGAGGTTTCTCTCATCATGTTCTCTNNNAGTACCGGAAAATTATCTGAATATGTCAGT   [180]
MdAP31      GCTGAAGTTTCGCTTATCATGTTCTCCNNNACTACTGGAAAACTTTCAGAATACATAAGC   [180]
MdAP32      GCTGAGGTTTCGCTTATCATGTTCTCCNNNAGTACTGGAAAATTTTCAGAATATATTAGC   [180]
MdAP33      GCTGAGGTTTCGTTAATCATGTTCTCGNNNAGTACTGGGAAATTATCAGAATATATTAGC   [180]
AkqAP31     GCGCAGGTTTCTCTCATCATGTTCTCTNNNGCTACTGAAAAATTATCAGAATACATCAGT   [180]
AkqAP32     GCTGAGGTTTCTCTCATCATGTTCTCCNNNAATACTGGAAAATTTACAGAATACATCAGT   [180]
AqaAP31     GCTCAAGTTGCTTTAATCATGTTTTCTNNNACCACTGATAAACTTACTGACTTTGTTAGC   [180]
AqaAP32     GCTGAAGTTTCTCTTCTCATGGTTTCTNNNTCTACTGGAAAGATGCATGAGTATATTAGT   [180]
AqaAP33     GCTGAAGTTTCTCTTATCATGTTTTCTNNNAGTACTGGAAAGTTATCTGAGTTTATTAGT   [180]
BgAP31      GCAGAGGTTTCGCTCATCATGTTTTCCNNNAGCACCGGAAAGCTTTCAGAGTATATTAGC   [180]
BgAP32      GCGGAAGTTTCGCTCATCATGTTCTCTNNNAGCACTCGGAAGCTGTCGGAGTTCATCAGT   [180]
ScAP3       GCCGAAGTCTCTCTCATCATGTTCTCCNNNAGTACTGGAAAATTCTCTGAATACATTAGT   [180]
DeAP3       GCTGAAGTTTCTCTCATCATGTTTTCCNNNAGTACTGGAAAATTCTCTGAATACATTAGT   [180]
AreAP3      GCCGAGGTCTCGCTCCTCATGTTCTCCNNNAGCACCGGGAAGCTTTCCGAGTATTGTAGC   [180]
CsAP3       GCCCAGGTGTCACTGATCATGTCTTCCNNNAGCACTGGGAAGTTCTATGAGTATTGCAGC   [180]
DrwAP34     GCTGAGGTTTCTCTTATCATGTTTTCANNNAGCACTGGAAAATTCTGTGAATACTGTAGC   [180]
CfAP31      GCAGAGGTGTCCCTCATCATGTTCTCCNNNAGCACCGGCAAGTTCTCTGAGTATTGCAGC   [180]
CfAP32      GCCGAAGTCTCTCTCATCATGTTCTCCNNNAGCACTGGAAAGTTCTCCGAGTATTGCAGC   [180]
SrhAP3      GCTGAAGTCTCTCTTATTATGTTCTCANNNAGCACTGGGAAGTTTTCAGAGTATTGTAGT   [180]
MpMADS7     GCTCAGGTTTCTCTCATCATGTTTTCCNNNAGCACTGGGAAATTCTCTGAATATTGCAGC   [180]
HemMADS1    GCTGACGTGTCAATCATCATGTTCTCGNNNAGCACCGGCAAGTTCTCCGAGTATTGCAGC   [180]
TcAP3       GCTGAGGTTTCTATCATCATGTTCTCCNNNAGCACTGGCAAGTTCGCCGAGTACTGCAGT   [180]
NymAP3      GCTCATGTTTCCCTCATCCTCTTTTCCNNNAGCACTCACAAGCTTTTTGAGTACTGCAGT   [180]

[                    190       200       210       220       230       240]
[                    .         .         .         .         .         .]

DefA        CCAACAACTGCGACAAAGCAGTTATTCGATCAGTATCAGAAGGCCGTTGGAGTTGATCTA   [240]
SvAP3       CCTACAAGCTCGACAAAGCAGTTGTTTGATCTGTACCAGACGACTGTTGGGGTTGATCTT   [240]
pMADS1      CCATCTATCACGACTAAGCAGTTGTTCGATCTGTACCAAAAGACTGTTGGAGTTGATCTT   [240]
StDef       CCCTCTATCACGACCAACAATTTGTTCGATCTGTACCAAAAGACTATTGGAGTTGATATT   [240]
NTDEF       CCCTCTGTCACGACCAAGCAGTTGTTCGATCTGTATCAAAAGACTGTTGGAGTTGATCTT   [240]
NAP3        CCTTCTATCACGACCAAGCAGTTGTTCGATCTGTATCAAAAGACTGTTGGAGTTGATCTT   [240]
LeAP3       CCCTCTATCACGACCAAACAATTGTTCGATCTGTACCAGAAGACTATTGGAGTTGATATT   [240]
HmAP3       CCTTCCATTTCAACCAAAGAACTGTTCGATCTGTACCAGACGACAATGGGGATCGATCTT   [240]
JrAP3       CCTTCCACCACAACGAAACAAATATTCGATCAGTACCAGCACACCATGGGCGTCGATCTT   [240]
HPDEF1      CCTTCCACCACGACGAAGCAGTTCTTCGATCAGTATCAGAAGGCAGCTGGAATTGATCTT   [240]
gdef2       CCTTCCATTACGACGAAGCAGTTCTTCGATCAGTATCAGAAGGCATCTGGAATTGATCTA   [240]
AP3         CCTAACACCACAACGAAGGAGATCGTAGATCTGTACCAAACTATTTCTGATGTCGATGTT   [240]
Boi1AP3     CCTAACACCACAACAAAGGAGATCATAGATCTGTACCAAACCGTTTCTGATGTTGATGTT   [240]
CDM19       CCTTCTATTACGATGAAGCAGTTCTTCGATCAGTATCAAAAGACGACAGGAATCGATCTT   [240]
CDM115      CCTTCCATTACGACAAAGCAGTTCTTCGATCAGTATCAAAAGGCATCTGGAATTGATCTA   [240]
DcMADS3     CCTAACCTCTCGCAAAAACAGTTGTATGATCAGTACCAGAAGGCTAAACCTTGTGATCTC   [240]
IxaAP3      CCCTCCATTACGACTAAACAGTTCTTCGATCAGTACCAGAGGACCTTGGGTGTCGACCTT   [240]
KbAP31      CCAGGAATCACAACCAAACAAGTTGTAGATCTGTACCAGAAGGCATCAAACACTGATGTC   [240]
KbAP32      CCAGGAATCACAACAAAACAAGTTGTGGATCTGTACCAGAAGGCATCAAACACTGATGTT   [240]
CopAP3      CCTTCCACCACAACGAAACAATCATTTGATCAGTACCAGAGGACCTCAGGGATCGATCTA   [240]
SxcAP3      CCTTCCCTCACAACGAAGCAGATATATGATGAGTACCAGAGGGTAAAGGAGATTGATCTA   [240]
RsAP31      CCTTTCATTTCGACGAAGCAAGTATTCGATCAGTATCAGAACAAGTTAGGGATTGATCTA   [240]
SLM3        CCTAATCTCACGACGAAGGATGTTTATGATAGGTATCAAAAGGCTTTAGGGGTTGATATA   [240]
RAD1        CCTAACATCACCACCAAGCAAGTTTACGATGCTTACCAGACCACCTTTTCCCCAGATCTA   [240]
RAD2        CCGGGAACGACAACAAAGCAGATCTACGACATGTATCAGCAGCTTTCTGGAAACGATGTT   [234]
nmh7        CCCTCCGCCTCAACAAAGCAGTTTTTCGATCAATATCAGACGACTGTAGGAATTGATCTG   [240]
PtAP31a     CCTCACACAACAACAAAAGAACTTTACGATTTGTATCAGAAAGCTTCAGGAAAGAGTCTA   [240]
PpAP31      CCTCACACAACAACGAAAGATCTTTACGATTTGTATCAGAAAGCTTCAGGAAATAGTCTA   [240]
PtAP31b     CCTCACACAACAACGAAAGATCTTTACGATTTGTATCAGAAAGCTTCAGGAAATAGTCTA   [240]
PpAP32      CCTCACACAACAACAAAAGAACTTTACGATTTGTATCAGAAAGCTTCAGGAAAGAGTCTA   [240]
PpAP33      CCTTCTACGACTACTAAGAAAATTTACGATCGGTATCAAAAGGCGTCAGGGACAGATCTG   [240]
TM6         CCAAACACTACGACAAAAAAGATGATTGATCAGTATCAGAGTGCACTTGGAGTTGATATC   [240]
PhTM6       CCCAACACTACGACAAAAAAGATGATTGATTTGTACCAGAGGACACTTGGGGTTGATATT   [240]
HmTM6       CCCTCCACCACGACGAAACAGATCTATGATCAGTATCAGAAGACTTTAGATATTGATCTC   [240]
IxaTM6      CCCACCACTACGACAAAGAAGATATTTGATCAATATCAGAGAACTCTAGGGATGGATCTT   [240]
CopTM61     CCTACCATCACGACGAAAAAGATCTATGATCTGTATCAGAAGGCTCTTGGGATCGATCTC   [240]
CopTM62     CCTACCATCACGACGAAAAAGATCTATGATCTGTATCAGAAGGCTCTTGGGATCGATCTC   [240]
PesTM61     CCTACCACTACAACGAAAAAGATATATGATCAATATCAAAAGGTTATGAAGACCGATCTG   [240]
PesTM62     CCTACCACTACAACTAAAAAGATATATGATCAATATCAAAAGGTTATGAAGACCGATCTG   [240]
SxcTM6      CCTAATACTACAATAAAAAGGATGTATGATCGATATCAGAAAGCTAAGGATATAGATCTG   [240]
PhaTM61     CCCGGCGCCTCGGTTAAGAAGATCTACGATCAGTACCAGAAGATTATGTGTGTTGATATC   [240]
PhaTM62     CCCGGCGCCTCAATTAAGAACATGTATGATGAGTATCAGAAGCTTACGGGTATTGATATC   [240]
VaTM6       CCTACTATAACGACGAAAAAGGTCTACGATCAGTATCAGAAGACTTTAGGGATTGATCTT   [240]
gdef1       CCTTCCACTACGACTAAAAAGATGTATGATCAGTACCAGAGTACTGTAGGGTTTGATCTA   [240]
AsAP3       CCTTCCACCACGACTAAGAAAATTTATGATATGTATCAGACTACTCTTGGGTTTGATCTC   [240]
PTD         CCCTCCACATCGACAAAGAAGATCTACGATCAATATCAGAACGCTTTAGGCATAGATCTG   [240]
MASAKOB3    CCTACCACTACGACCAAGAAGATGTTTGATCTCTACCAGAAGAATTTACAGATCGATCTA   [240]
LodTM6      CCCACCACTACGACCAAGGTGATATACGACCAGTATCAGAAGGCGTTAGGGATCGATCTG   [240]
MdTM6       CCTACCACTACGACCAAGAGTATGTATGATGACTATCAGAAAACTATGGGGATCGATCTA   [240]
MADS13      CCTACCACTACGACCAAGAGTATGTATGATGACTATCAGAAAACTATGGGGATCGATCTG   [240]
CMB2        CCCGGTGTTTCGTTGAAGAAGATGTATGATGAGTATCAGAAGATTGAGGGTGTTGATCTT   [240]
SlAP3Y      CCCGGTGTCTCGCTTAAGAAGCTGTACGATGAGTACCAGAAGATTGAGGGTGTTGATCTT   [240]
SlAP3A      CCCGGTGTCTCGCTTAAGAAGATGTACGATGAGTACCAGAAGATTAAGGGTGTTGATCTC   [240]
GtAP31      TCTTCAACCTCGACGAAAAGTATTTATGATCAATATCAGAAGGCTTCAGGGATTGATCTG   [240]
GtAP33      TCTTCAACCTCGACGAAAAGTGTTTATGATCAATATCAGAAGGCTTCAGGGATTGATCTG   [240]
TroAP3      CCTTCCACCACAACAAAGCAGATATACGATCAGTATCAGCTAACTACGGGGATCAATCTA   [240]
PloAP31     CCCACTACGACAACGAAGGAGATTTTCGATCGGTATCAGCAAACTTTAAGGATCAATCTC   [240]
PloAP32     CCGACGACGACAACGAAGAAGATATTTGATCGGTATCAGCAAATTTCAAGGATCGATCTC   [240]
NnAP3       CATACCGCAACAACGAAGAAAATATTCGACCGATATCAACAAGTTTCGGGAATAAACCTG   [240]
MdAP31      CCTTCCACAACAACGAAGAAGATTTTCGATCGCTATCAGCATATTTCAGGGACCAATCTC   [240]
MdAP32      CCTTCAACATCAACAAAGAAGATATTTGATCGTTATCAGCAGACTTCAGGGATCATTCTT   [240]
MdAP33      CCTTCCACAACAACTAAGAAAATATTCGATCGTTATCAACATATTTCAGGGATCAATCTC   [240]
AkqAP31     CCTACAGTCACAACGAAGAAGGTATTTGATCGGTATCAGCAAACAGCAGGGATCAATTTG   [240]
AkqAP32     CCTTCAGTCACAACGAAGCAGATATTCGATCAGTATCAGAAAGTTTCGGGGATCAATATA   [240]
AqaAP31     CCTAATACAACGATGAAGAAGACTTTTGATATGTATCAACAAGCTTCTGGAACCAATCTT   [240]
AqaAP32     CCTTCTTGCACACACAAGAATCTTTATGATAGGTACCAGCAAGCTTCGGGAAGCAATCTT   [240]
AqaAP33     CCTTCTACCACAACGAAGAAGATATACGATCAGTATCAACAGGTTTCTGGTATCAATCTT   [240]
BgAP31      CCTTCCACGACAACGAAGAGGTTGTTCGATCAGTACCAACAGATGACTGGGATCAATCTT   [240]
BgAP32      CCTTCAACTTCAGTGAAGAAGATTTTCGATCGGTATCAGCAAGTCACAGGAAAGCAACTA   [240]
ScAP3       CCATCTGCTACGACAAAGAGGATATATGATCGGTACCAACAAGTTTCAGGGACCAATCTC   [240]
DeAP3       CCTTCTGCTACAACAAAGAGGATGTTCGATCGTTATCAGCAAGTTTCAGGGGTTAATCTT   [240]
AreAP3      CCATCCACAACGACAAAGAAAGTATACGACAGATACCAGGAGGTTACTGGGATCAACCTG   [240]
CsAP3       CCTGGTACAAATACTAAGAAGATATTCGACCGTTATCAACAAGCTTCAGGTATTAACTTA   [240]
DrwAP34     CCTTCTACAACAACAAAGAAGATTTTCGATCGGTACCAGCAAGTTTCAGGGACCAACTTG   [240]
CfAP31      CCTCCAACTACCACAAAGAAGATATTCGACCGTTATCAGCATGTTTCTGGCATCAACTTA   [240]
CfAP32      CCTTCATCTACGGCGAAGAAGATCTTCGATCGCTATCAACAAGTCTCCGGCATCAACCTT   [240]
SrhAP3      CCTTCAACCACGACAAAGAAGATATTTGATAGGTACCAGCAAGTTTCTGGAATCAACTTG   [240]
MpMADS7     CCTTCTACAACCACGAAGAATATTTTCGATCGTTACCAGCAAGCTTCGGGCATCAGCTTA   [240]
HemMADS1    CCCGGCACTGACACGAAGACGGTGTTTGAGAGGTATCAGCAGGCGACGCAGACAAACTTG   [240]
TcAP3       CCTTCCACCGATACGAAGAAGGTTTACGATCGGTACCAGCAAGTGACTGGGATCGACCTG   [240]
NymAP3      CCTACCACCACGATGAAGAAAATGATTGATCGGTATCAGCAGGTAACTGGAACCAATTTG   [240]

[                    250       260       270       280       290       300]
[                    .         .         .         .         .         .]

DefA        TGGAGCTCACACTATGAGAAAATGCAAGAGCACTTGAAGAAGCTGAATGAGGTCAACAGG   [300]
SvAP3       TGGATCACCCACTACGAGAGAATGCAAGAGCACTTGAGGAAGCTGAAGGATATTAATAAG   [300]
pMADS1      TGGAACTCCCACTATGAGAAAATGCAAGAGCAACTGAGGAAGCTAAAGGAAGTAAATAGG   [300]
StDef       TGGACTTCTCACTATGAGAAAATGCAAGAGCAGCTGAGGAAGTTAAAGGATGTTAATAGG   [300]
NTDEF       TGGAACTCCCACTATGAGAAAATGCAAGAGCAGTTGAGGAAGCTAAAGGATGTTAATAGG   [300]
NAP3        TGGAACTTCCACTATGAGAAAATGCAAGAGCAGTTGAGGAAGCTAAAGGATGTTAATAGG   [300]
LeAP3       TGGACTACTCACTATGAGAAAATGCAAGAGCAGCTAAGGAAGCTAAAGGATGTGAATAGG   [300]
HmAP3       TGGAGCTCACACTATGAGAGAATGCAAGAGAACTTGAAGAAACTAAAAGATGTTAATAGG   [300]
JrAP3       TGGAGTTCGCACTATGAGAGAATGCAAGAAGAACTGAAGAAGTTAAACGACGTGAATAGG   [300]
HPDEF1      TGGAACTCCCATTATGAGAAAATGCAAGAAGAACTGCGGCAGCTGAAAGAGGTGAACAAA   [300]
gdef2       TGGAACTCCCATTATGAGAAAATGCAAGAGGAACTGAGGCGACTAAAGAGGGTGAACAGA   [300]
AP3         TGGGCCACTCAATATGAGCGAATGCAAGAAACCAAGAGGAAACTGTTGGAGACAAATAGA   [300]
Boi1AP3     TGGAGCGCTCACTATGAGAGAATGCAAGAAACCAAGAGGAAGCTGTTGGAGACAAATAGA   [300]
CDM19       TGGAATTCTCATTATCAGAAAATGCAAGAGGAACTGCGACAACAGAAAGAGGTGAACAGA   [300]
CDM115      TGGAACTCTCATTATGAGAAAATGCAAGAGGTACTGAGGCAGCTGAAAGATGTGAACAAA   [300]
DcMADS3     TGGAGTAACCACTACCAGGCTATGCAGGAACAGCTGAGGAAGCTGAGAGAGGTGAATAGG   [300]
IxaAP3      TGGAGCTCTCATTATGAGGAAATGCAAGGGCACTTGAAGAAGCTGAAAGAGGTTAATAGG   [300]
KbAP31      TGGAGCAAACAATACGAGAGGATGCAAGAAACCTTGAGAAAAGTGAAAGAGATGAACAAG   [300]
KbAP32      TGGAGCAAACAGTACGAGAGGATGCAAGAAACCTTGAGGAAGGTAAAGGAGAAAAACAAG   [300]
CopAP3      TGGAGCTCGCACTACGAGAGAATGCAAGAAAACTTGAGGGAACTGAAAGAGGTGAATAAC   [300]
SxcAP3      TGGAACACTCACGATGAGAAAATGCAAGAAAATCTAAAGAAACTGAGAGAGATCAACAAC   [300]
RsAP31      TGGCAGACGCACTATGAGAGGATGCAAGAACACTTGAAGCAACTGAAAGATGTCAACAAC   [300]
SLM3        TGGGTTACTCATGAGAAGAGAATGCAAGACGACTTACAGAAGTTGAATGAGTTAAACCGG   [300]
RAD1        TGGACCTCTCACTACGCGAAAATGGAACAGGAGCTTCGAAATCTCAATGAGGTCAATCGT   [300]
RAD2        TGGAGTTCTCAATACGCGATGATGCTGGAGGAGCTAAGGAAAATTAAAGAGGCCAATGGA   [294]
nmh7        TGGAACTCTCATTATGAGAATATGCAAGAGAACTTGAAGAAACTGAAAGACGTCAATAGG   [300]
PtAP31a     TGGAACTCGCATTACGAGAGAATGAATGATAATTTGAACAAACTGAAGGAGATTAACAAC   [300]
PpAP31      TGGAACTCGCATTACGAGAGAATGAAAGATAATTTGAACAAACTGAAGGATATTAACAAC   [300]
PtAP31b     TGGAACTCGCATTACGAGAGAATGAAAGATAATTTGAACAAACTGAAGGATATTAACAAC   [300]
PpAP32      TGGAACTCGCATTACGAGAGAATGAATGATAATTTGAACAAACTGAGGGAGATTAACAAC   [300]
PpAP33      TGGAACTCGCATTACGAGAGAATGCAAGATAACTTGAAGAAGCTGAAGGAGGTGAACAAT   [300]
TM6         TGGAGCATTCACTACGAGAAAATGCAAGAAAACTTGAAGAGATTGAAAGAGATCAATAAC   [300]
PhTM6       TGGAACAAGCATTACGAGAAAATGCAGGAAAACTTGAACAGATTGAAAGATATCAATAAC   [300]
HmTM6       TGGAGCACCCACTACGAGAGAATGCAAGAACACTTGAGGAAACTGAAAGAGGTCAACAAC   [300]
IxaTM6      TGGAACACGCACTACGAGAGGATGCAAGAAAACATGAGAAGGCTGCAAGAAATCAACAAG   [300]
CopTM61     TGGAGCTCTCACTACGAGAGAATGCAAGAAAACATGAAAACTCTGAAGGACATCAACAAT   [300]
CopTM62     TGGAGCTCTCACTACGAGAGAATGCAAGAAAACATGAAAACTCTGAAGGCCATCAACAAT   [300]
PesTM61     TGGAAATCTCACTACGAGAAAATGCTAGATACCTTGAAAAGACACAAGGAGGTCAACAAT   [300]
PesTM62     TGGGAATCTCACTACGAGAAAATGCTAGATACCTTGGAAGCACACAAGAAGGTCAACAAT   [300]
SxcTM6      TGGAGCAATCACCATGATAAAATGCAAAATCAGCTAAGGAAACTGAAAGAGATCAACAAT   [300]
PhaTM61     TGGAGCAGTCACTATGAGAAAATGCAAAAGGAGGAAAGAGATCATCTAGAGATCAATAAC   [300]
PhaTM62     TGGAGCACTCACTATGAGAAAATGCAAGAGAAAGAAAGAAAGCTGCTAGAGGTCAATAAC   [300]
VaTM6       TGGAGCTCTCACTACGAGCGAATGCAAGAAAACTTGCGAAAACTGAAAGAGATCAACAAC   [300]
gdef1       TGGAGTTCTCACTATGAGAGGATGAAGGAGACAATGAAGAAGCTTAAAGATACCAACAAT   [300]
AsAP3       TGGACCTCCCACTATGAGAGAATGACAGAAACAATGAAGAAGCTTAAAGAGAGCAACAAT   [300]
PTD         TGGGGCACTCAATACGAGAAAATGCAAGAGCACTTGAGGAAGCTGAATGATATCAATCAT   [300]
MASAKOB3    TGGAGCTCACACTACGAGGCAATGAAAGAGAACTTGTGGAAACTGAAAGAGGTTAACAAT   [300]
LodTM6      TGGAGCTCACATTACGAGAAGATGCAGGAGAACTTAAAGAAGCTCAAGGAGGTCAATAGC   [300]
MdTM6       TGGAGGACACACTACGAGTCTATGAAAGACACCTTGTGGAAGTTGAAAGAGATCAACAAT   [300]
MADS13      TGGAGGACACACGAGGAGTCGATGAAAGACACCTTGTGGAAGTTGAAAGAGATCAACAAT   [300]
CMB2        TGGCGTAAGCAGTGGGAGCGAATGCAAGAACAACATAGAAAGGTGCTAGAACTCAACAGT   [300]
SlAP3Y      TGGCATAAACATTGGGAGAGGATGCAAGAGCAGCAGAGAAAGTTGCTAGAGCTCAATAAT   [300]
SlAP3A      TGGCTTAAACATTGGGAGGAGATGCAAGAGGAGCAGAGAAAGATGGTAGAGCTCAATAAT   [300]
GtAP31      TGGAGCTCTCATTATGAGAAAATGCAGGATAGTTTGAGAAAGTTGAAAGACACTAACAAT   [300]
GtAP33      TGGAGCTCTCATTACGAGAAAATGCAGGACAGTTTGAGAAAGTTGAAAGACACTAACAAT   [300]
TroAP3      TGGAGTTCGCATTACGAGAAAATGCAAGATAACTTGAAGAAGCTCAAGGAGATTAATCAT   [300]
PloAP31     TGGCAGGCACATTACGAGAAGATGCAAGATAGCTTGAACAGGCTAAAGGAGATCAACAAT   [300]
PloAP32     TGGCAGCCACATTACGAGNNNNNNNNNNNNNNNNNNNNNNNNNNNNNNGAAGTTAATAAC   [300]
NnAP3       TGGAACTCACACTACGAGAGAATGCAAGAACATTTGAGCAAGCAGAAGGAAGTTAATAAT   [300]
MdAP31      TGGAATTCACACTACAAGCAAATGCAAGATAACTTGAATAAGCTGAAGGAGATTAATAAT   [300]
MdAP32      TGGAATTCGCATTACGAGAGTATGCAAGATAACTTGAACAAGCAGAAGGAGATTAATAAT   [300]
MdAP33      TGGAATTCGCATTACGAGCGAATGCAAGATCACTTGAACAAGCAGAAGGAGATTAATAGT   [300]
AkqAP31     TGGAGCACTCACTATGAGAGAATGCAAGAGAACTTGAACAAGCAGAAGGAGATAAATCGT   [300]
AkqAP32     TGGCAACCTCATTACGAGAGAATGCAAGATAACTTGAACAAGCAGAAAGAGATAAATAAT   [300]
AqaAP31     TGGAATTCTCATTATGAAAAAATGCAAGAAGCCTTGAAGAAGCAGAAAGAGACCAACAGA   [300]
AqaAP32     TGGCAACCACATTATGAGAGAATGCAAGATACCCTGCAGAAGCTGAAGGAGGTTAACAAC   [300]
AqaAP33     TGGAACTCGCATTACGAGAAAATGCAAGAGAGCTTAAAGAAGCAGAAAGAGACTAATATG   [300]
BgAP31      TGGACTACGCATTACGAGAGAATGCAAGAGAGTTTGAAGAAGCAAAACGATACGAACATG   [300]
BgAP32      TGGCAACATCATTATGAGAAAATGCAAGAGACTTTGAACAAATTGAAGGATGTTAATAAC   [300]
ScAP3       TGGAACTCTCACTATGAGAGTATGCAAAATCACTTAAACAAGCAGAAGGAGATTAATAAT   [300]
DeAP3       TGGAACTCTCACTATGAGAGGATGCAAGATAACTTGAACAAGCAAAAGGAGATAAATAAT   [300]
AreAP3      TGGAGCTCCCACTACGAGAAAATGCAAAATCATTTGAACAAGTTGAAGGACGAGAACAGC   [300]
CsAP3       TGGAATTCCCAGTACGAGAAAATGCAAGAATACTTCGAAAAGCTGAAAGAAACTAACAAC   [300]
DrwAP34     TGGAATACTCAATATGAGAAAATGCAAAGTATCTTGAAAAAGGTGAAAGAGGACAATAAC   [300]
CfAP31      TGGAACTCCCATTATGAGAAAATGCAAAATCACTTGAGCAAACTGACAGAGGACAACAAT   [300]
CfAP32      TGGAACTCCCATTACGAGAAAATGCAAAATCACTTGAACAAGCTGAAGGAGGACAACAAC   [300]
SrhAP3      TGGAGTTCTCACTATGAGAAAATGCAAAATCACTTGAACAAGCTGAAGGATGATAATAAC   [300]
MpMADS7     TGGAACTCTCACTACGAGAGAATGCAAAGCCACTTGATCAAACTCAAAGAGGAAAATAAC   [300]
HemMADS1    TGGAGTACACAATATGAGAAAATGCAAAACACATTGAATCATCTCAAGGAGATCAACCAT   [300]
TcAP3       TGGAGTTCGCAGTACGAGAGGATGCAAAATAACCTGAATCATCTGGAGGAGATCAACCGA   [300]
NymAP3      TGGGACTCCCATTACGAGAGTATGCAAAAGGAATTTAACAAACTCAAGGAGAAGAACGAA   [300]

[                    310       320       330       340       350       360]
[                    .         .         .         .         .         .]

DefA        AATCTGAGGAGGGAGATCAGGCAAAGGATGGGTGAGAGCTTGAACGATCTGGGCTACGAA   [360]
SvAP3       AATCTTCGAAGGGAAATTAGGCAAAGAATGGGAGAAAGCTTGAATGATCTAAACTACGAT   [360]
pMADS1      AATCTCCGAAAAGAGATCAGGCAGAGGATGGGAGAAAGCCTAAACGATCTGAACTATGAG   [360]
StDef       AATCTACGAAAAGAGATCAGGCAGAGGATGGGAGAAAGCCTAAATGATCTGAACTTTGAA   [360]
NTDEF       AATCTCCGAAGAGAGATCAGGCAAAGGATGGGAGAAAGCCTAAACGATCTGAACTATGAG   [360]
NAP3        AATCTCCGAAGAGAGATCAGGCAGAGGATGGGAGAAAGCCTAAATGATCTGAACTATGAG   [360]
LeAP3       AATCTACGAAAAGAGATCAGACAGAGGATGGGAGAAAGCCTAAATGATCTGAACTATGAA   [360]
HmAP3       AATCTAAGGATGGAAATCAGGCAGAGGATGGGTGAGAGTCTGAACGATCTGAGCTGGAAG   [360]
JrAP3       AGTCTAAGAAGGGAGATAAGGCATAGGAGGGGTGAATCTCTGATAGATCTGAATTTGGAG   [360]
HPDEF1      AACTTAAGAAGGCAAATTAGGCAAAGGTTGGGTGATTGCTTGGAGCATTTAGGTTTTGAA   [360]
gdef2       AATCTTAGGAGGCGAATTAGGCAAAGGCTGGGTGATTGCTTGGAAGATCTAGGTTTTGAA   [360]
AP3         AATCTCCGGACTCAGATCAAGCAGAGGCTAGGTGAGTGTTTGGACGAGCTTGACATTCAG   [360]
Boi1AP3     AAGCTCCGGACTCAGATTAAGCAGAGGCTAGGTGAGTGTTTGGACGAACTTGATATTCAG   [360]
CDM19       AATTTAAGGAAGCAAATTAGGCAAAGATTGGGTGATTGTTTGGAAGATCTAGGCTTTGAA   [360]
CDM115      AAACTTAGAACGCATATCAGGCAAAGGTTGGGTGATTGTTTGGATCATCTTGGTTTTGAA   [360]
DcMADS3     AATCTTAGGAATGAGATTAGCCACAGGAAGGGCGAAAGTTTGAATGGAGTGTCGCATGAG   [360]
IxaAP3      AACCTTCGGAGGGAGATTAGGCAGAGATTGGGAGAGAGTTTGAACGATCTGAACTATGAT   [360]
KbAP31      AGACTGCGCACAGAAATTAGGCAGAGGATGGGGCAGTGCTTGAATGATCTGAGCTTCGAG   [360]
KbAP32      CGACTGCACACAGAAATTAGGGAGAGGATGGGAGAGTGCTTGAATGATCTGAGCTTGGAG   [360]
CopAP3      AAACTGCGGAGGCAGATAAGGCAGAGGATGGGTGAGCATTTGAACGATTTGAGCGTATGG   [360]
SxcAP3      AAACTGCGCAGAGACATCAGACAAAGAATGGGAGCTAGTTTAATTGATCTGAGCTTTGAA   [360]
RsAP31      AATCTACGAATGGAGATTAGGCACAGAATGGGTGCTAGCTTGGACGGTCTGAGTCTGGCA   [360]
SLM3        AAGCTTCAAACAGATATCAGGCAAAGAATGGGGGATTGTTTAGAGGACTTGAGCTTTGAA   [360]
RAD1        CAGATCCGGAAGGAAATTAGGAGGAGAATGGGATGCTGTCTGGAGGATATGAGCTACCAG   [360]
RAD2        AACATCCGGAAGGAGATTAGGAGGAGGATGGGGTTTTCAATGGAGGATATGAGCTTCCGG   [354]
nmh7        AATCTTCGCAAGGAGATTAGGCAGGGGATGGGGGAATGTCTGAATGATCTGAGCATGGAA   [360]
PtAP31a     AAACTCCGTACCGAAATTAGACAGAGGATGGGTGAAGATCTGAATGAACTCAGATTGGAT   [360]
PpAP31      AAACTCCGTACAGAAATTAGACAGAGGATGGGTGAAGATCTGAATGATCTCAGATTGGAG   [360]
PtAP31b     AAACTCCGTACAGAAATTAGACAGAGGATGGGTGAAGATCTGAATGATCTCAGATTGGAG   [360]
PpAP32      AAACTCCGTACCGAAATTAGACAGAGGATGGGTGAAGATCTGAATGAACTCAGATTGGAT   [360]
PpAP33      AAGCTCCGGAGAGAAATTAGGCGGAGGCTTGGTGAAGATCTGAATGATATGAGCATCGGG   [360]
TM6         AAGCTAAGAAGAGAGATAAGGCAGAGAACAGGGGAAGACATGAGCGGACTAAATTTGCAG   [360]
PhTM6       AAGCTAAGAAGAGAGATAAGGCAAAGAACAGGGGAAGACATGAGCGGCCTCAATTTGCAG   [360]
HmTM6       AAGCTGAGGAGAGAAATCAGGCAGAGATTGGGTGAAGATTTGAACGATCTGAACTTGAAT   [360]
IxaTM6      AAACTAAGGAGAGAGATCAGGCAAAGAGTGGGTGAAGAATTGAACGATCTGAGCATGGAC   [360]
CopTM61     AAACTGAGGAGAGATATCAGGCAGAGGATGGGTGAAGATTTAGACAATCTGAGTTACGAT   [360]
CopTM62     AAACTGAGGAGAGATATCAGGCAGAGGATGGGTATAGATTTAGACAATCTGAGTTACGAT   [360]
PesTM61     AAACTGAGAAGAGAGATCAAGCAAAGAATGGGTGAAGATTTAAACCATCTGAGTTATCAG   [360]
PesTM62     AAACTGAGAAGAGAGATCAGGCAAAGAATGGGTGAAGATTTAAACCATCTGGATTATGGG   [360]
SxcTM6      GGATTGAGAAGAGAAATTGGGCATAGAATGGGTGAAGAACTTCAAGATCTCAGCTTTGAG   [360]
PhaTM61     ATGTTACGAAGGGAGATTAGCCGAAGGATGGGCGGAGATCTGGAGGATATGTCCATACAA   [360]
PhaTM62     ATACTCCGGAGAGAGATTAGCCGAAGAATGGGCGGAGATCTGGAGGATCTGTCCATACAA   [360]
VaTM6       AAATTAAGGAGAGAGATCAGGCAAAGAATGGGTGAAGATTTGGGTGATCTGAGCATTGAG   [360]
gdef1       AAACTTAGGAGAGAGATCAGGCAAAGACTTGGTGAAGATTTCGATGGTTTGGACATGAAC   [360]
AsAP3       AAACTTAGAAGAGAGATCAGGCAAAGACTTGGTGAAGATTTAGATGGTTTGGACATGAAT   [360]
PTD         AAGCTGAGACAAGAAATCAGGCAGAGGAGAGGAGAGGGCCTGAATGATCTGAGCATTGAT   [360]
MASAKOB3    AAGCTGAGGAGGGACATCAGGCAAAGGCTGGGGCATGATCTTAATGGTCTGAGCTATGCT   [360]
LodTM6      AGGCTTAGGAGGGAGATAAGGCAAAGAATGGGAGAAGATCTGGACGATCTAACCATGAAG   [360]
MdTM6       AAGCTGAGGAGAGAGATCAGGCAGAGGTTGGGCCATGATCTAAATGGTCTGAGCTATGAC   [360]
MADS13      AAGCTGAGGAGAGAGATCAGGCAGAGGTTGGGCCATGATCTAAATGGCCTGAGCTTTGAC   [360]
CMB2        CTCTTGCGAAGGGAAATAAGCCGAAGGATGGGTGGTGATTTGGAAGGTCTAACTTTGGTC   [360]
SlAP3Y      ATGCTACGCACTGAGATTAGTCGAAGGATAGGGGTAGATTTGGAGGGCCTAACTCTACTA   [360]
SlAP3A      ATGCTACGGACTGAAATTAGTCGAAGGCTGGGAGGAGATTTGGAGGGGCTAACTCTTGCA   [360]
GtAP31      AGGCTCCGCAAGGAAATGAGGCAAAGGATGGGTGAGGATTTGGACGATTTGAGATTTGAT   [360]
GtAP33      AGGCTCCGCAAGGAAATGAGGCAAAGGATGGGTGAGGATTTGGACGATTTGAGATTTGAT   [360]
TroAP3      AATCTCCGTAGAGAAATTGGGCGAAGGACGGGTGGAGATCTGAACGGTCTGAGCTTTGCT   [360]
PloAP31     AATCTCCGGAGAGAAATTAGGCATAGGATTGGTGAAGATCTGAACGATCTGAGCATCGAG   [360]
PloAP32     AACCTCCGGAGAGAAATCAGACAGAGGATGGGTGAAGATCTGAACGATCTGAGCATAGAG   [360]
NnAP3       AATCTGCGCAGAGAGATTAGGCAAAGGATGGGTGAAGATCTGGACGATCTGAGTGTGGAC   [360]
MdAP31      AGTCTCCGAAGAGAAATTAGGCAGAGGATCGGTGAAGATCTGAGTGGTCTGAGCATTGAA   [360]
MdAP32      AAACTCCGCAGAGAGATTCGGCAGAGGATCGGTGAAGATCTAAACGATCTGAGCATTGAA   [360]
MdAP33      AAGCTCCGCAGAGAAATAAGGCAGAGGATCGGTGAAGATCTGACCGATCTGACCATTGAG   [360]
AkqAP31     AGGCTAAGGAAAGAAATCAGGCAGAGGATGGGAGAAGATCTCAACGAGCTGAGCATCGAC   [360]
AkqAP32     AAACTCCGGAGAGAAATTAGACAGAGGATTGGGGAAGATCTGAACGATTTGACCATCCAC   [360]
AqaAP31     AAACTTCGTAAAGAAATCGGGCAAAGGGTTGGTGAAGATCTAAGTGATCTGAGTTTCGAA   [360]
AqaAP32     AAACTTCGCAAGGAAATCAGGCAAAGGAATGGAGAAGATCTGGATGAATTGAGCTTCCAG   [360]
AqaAP33     AGACTCCGCAGAGAGATACGGCAAAGGATTGGAGAAAGTCTTGATGATATGAGTTTTGAC   [360]
BgAP31      AGGCTTCGAAGAGAAATCAGCCAGAGGATGGGAGAGTGTCTGGATGAGTTGAACTTCGAC   [360]
BgAP32      AATCTCCGAAGAGAAATCAGGCAAAGGAAGGGAGATGATCTGGATGATCTCAACATCCAA   [360]
ScAP3       AGACTTCGGAGAGAAATTAGGCAGAGGATGGGAGAAGATCTGGACGATCTAACCTTTGAG   [360]
DeAP3       AAGCTTCGAAGAGAGATTAGGCAGAGAATGGGTGAAGATCTGAACGATCTAAGCATCGAG   [360]
AreAP3      GGTCTCAGGAGGGCAATTAGGCAGAGAATGGGAGAAGACCTGGATGGCCTGGAGATGGAG   [360]
CsAP3       AAACTGAGAAAGGAGATTCGGCAGAGGAGAGGTGAAGATTTGAATGGTTTGAACATCAAC   [360]
DrwAP34     AAGCTTCGGAAAGAAATTAGGCAGAGGATGGGGGAAGATTTGGATGATTTGAAAATCGAA   [360]
CfAP31      CGACTTCGGAGGGAAATAAGACAGAGGATGGGTGAAGATTTGAACGAATTAGAGATCGAT   [360]
CfAP32      AATCTCCGGAGAGAAATCAGGCAGAGGATGGGTGAAGATCTCAATGATTTAGAGATTGAT   [360]
SrhAP3      AAGCTGAGAAGGGAAATCAGGCAAAGGATTGGTGAAGATCTGAGTGATCTCGAAATCGAG   [360]
MpMADS7     AATCTCCGGAGGGAAATCAGGCAGAGGATCGGTGAAGATCTGGAGGATCTGGAAATCGAA   [360]
HemMADS1    AATTTGCGCAAGGAAATTAGGCAGAGGATTGGAGAGGAACTTGATGGCATGGATTTCAAG   [360]
TcAP3       AATCTTCGAAGGGAAATAAGGCAAAGGACGGGCGAAGATCTTGACGGCCTTGACATCAAA   [360]
NymAP3      AGACTCCGCAAGAGCATCAGACAAAGGATTGGGGAGGATCTAGATGAATTAAATCATTCT   [360]

[                    370       380       390       400       410       420]
[                    .         .         .         .         .         .]

DefA        CAAATTGTGAATCTTATTGAAGACATGGATAACTCTCTCAAGCTCATTCGTGAAAGAAAG   [420]
SvAP3       CAAATCGTTAGCCTTATTGAAGACGTGGATGATTCTCTGAGGAAGATTCGTGAAAGAAAG   [420]
pMADS1      CAGTTGGAAGAGCTCATGGAAAATGTCGACAATTCTCTCAAGCTTATTCGTGAAAGAAAG   [420]
StDef       CAGTTGGAAGAGCTCATGGAAAATGTGGACAATTCTCTGAAGCTTATTCGTGAAAGAAAG   [420]
NTDEF       CAGTTGGAAGAGCTCAATGAAAATGTGGACAATTCTCTGAAGCTTATTCGTGAAAGAAAG   [420]
NAP3        CAGTTGGAAGAGCTCAATGAAAATGTGGACAATTCTCTGAAGCTTATTCGTGAAAGAAAG   [420]
LeAP3       CAGTTGGAAGAACTCATGGAAAATGTGGACAATTCTCTGAAGCTTATTCGTGAAAGAAAG   [420]
HmAP3       GATCTGCGTGGTCTTGAGCAAGAAATGGATAGCTCTGTGAAAATCATCCGTGAACGAAAG   [420]
JrAP3       GAACTGTATCATCTCGAGCAGAACGTAGAAAGTGCTGTCAAGGTTATTCGCGACCGCAAG   [420]
HPDEF1      AAATTGCTTGATCTTGAAAAGGAGTCGCAGGAAGCTGTCTACATCATTCGTGAACGCAAG   [420]
gdef2       GAATTTCTTGATCTTGAAAAAGAGTCGCAGGAGGCCGTTTACATCATTCGCGAACGCAAG   [420]
AP3         GAGCTGCGTCGTCTTGAGGATGAAATGGAAAACACTTTCAAACTCGTTCGCGAGCGCAAG   [420]
Boi1AP3     GAGCTGCGTAGTCTTGAGGAAGAAATGGAAAACACTTTCAAACTCGTTCGTGAGCGCAAG   [420]
CDM19       GAACTGCTTGCGCTCGAAAAAGATTCACAGGAGGCTGTGTACATTATTCGTGAGCGCAAG   [420]
CDM115      GAACTTCTTGATCTTGAAAAGGAGTCTCAGGAGGCTGTCTATGTCATTCGTGAACGCAAG   [420]
DcMADS3     GAATTATACATCCTGGAGCAGAAGATGCAAGAAGCAGTTGACATCACTCGTGCACAGAAG   [420]
IxaAP3      GAACTGCGTGGTCTTGAGCAAGAAGTGGATGGTTCTGTGAAGATCATCCGTGAGCGAAAG   [420]
KbAP31      GAGTTGCGCGGTCTTGAGCAAGATATGGATAATGCCGTCACGGCTATTCGTGCACGCAAG   [420]
KbAP32      GAGCTGCGCGGTCTTGAGCAAGATATGGATAATGCTGTCACTGCTATTCGGGCTCGCAAG   [420]
CopAP3      GAACTCCGCGATCTTGAGGAAGATACGGACAATTCTTTGAAGATTATTCGAGACCGCAAG   [420]
SxcAP3      GAGCTGCTTGCTATCGAGAAAGAAATCGAAACTTCTTTATCTGTCATTCGTGAGCGTAAG   [420]
RsAP31      GAACTGCGTAATCTCGAGGAAGAGATGGATGGTACTTTGGACATCATTCTGGAGCGCAAG   [420]
SLM3        GAATTGTGCCGTCTTGGTCAAGAAATGCAGGAAGCTGTCACACTCATTCGTGAACGCAAG   [420]
RAD1        GAGCTAGTCTTTCTTCAACAGGATATGGAGAATGCTGTCACTAATCTCAGTGAGCGCAAG   [420]
RAD2        GAATTGGTGATTCTTCAACAAGATATGCAAGACTCTGTCGCCAAAATCAGTGAGCGGAAG   [414]
nmh7        GAGCTGAGGCTTCTTGAGGATGAAATGGACAAGGCTCTCAAGGCTATTCGTGAGCGCAAG   [420]
PtAP31a     GAACTGCGCGGTCTTGAGCAGAATATGGAAGAATGTTTGAAGAATATTCGTGATCGGAAG   [420]
PpAP31      GAACTGCGCGGTCTTGAGCAGAATATACAAGAATCTTTAATGATTGTTGGTGATCGGAAG   [420]
PtAP31b     GAACTGCGCGGTCTTGAGCAGAATATACAAGAATCTTTAATGATTGTTGGTGATCGGAAG   [420]
PpAP32      GAACTGCGCGGTCTTGAGCAGAATATGGAAGAGTGTTTGAAGAATATTCGTGATCGGAAG   [420]
PpAP33      GAGGTGCGCGGTCTTGAGCAGAATATGGAGGATTCATTGACGATTATTCGTCAGCGAAAG   [420]
TM6         GAACTATGTCACTTGCAGGAGAACATCACTGAATCTGTTGCTGAGATTCGTGAACGAAAG   [420]
PhTM6       GAATTGTGCCACTTGCAGGGGAACGTCTCTGATTCTCTAGCTGAAATACGTGAAAGAAAG   [420]
HmTM6       GAACTGCGTGATCTTGAGCAAAAGTCTGCTGCTTCTACTGCTGTCATACGCGAAAGGAAG   [420]
IxaTM6      GAATTGCGCGGTCTTGAGCAAAACATGGATGCTTCTCTGGCTGTTGTACGCGATCGAAAG   [420]
CopTM61     GAACTGCACCATCTTGAGCAAAAAATGGATGCTGCTGTGACGATAATACGCGAACGAAAG   [420]
CopTM62     GAACTGCGCCATCTTGAGCAAAAAGTGGATGCTGCTGTGAAGATAATACGCGAACGAAAG   [420]
PesTM61     GAATTGCGCAGTCTTGAGCAAAATATGGAGGCTTCTGTGGCCATAATACGCGAACGAAAG   [420]
PesTM62     GAATTGTGCAGTCTTGAGCAAAAAATGGAGGCTTCTGTGGCCATAATACGCGAACAAAAG   [420]
SxcTM6      CAACTTGTTCATCTAGATCAAGAGATTAGCGAATCGTTGACGGTGGTACGCGATAGAAAG   [420]
PhaTM61     GAGTTGTGCGGTCTTGAGCAAGAGATGGAGAAAGCCGTGGAGGTCATCCGGAATCAAAAG   [420]
PhaTM62     GAATTGCACGGTCTTGAGCATGAGATGGAGAAAGCCTTGGATGTCATCCGTAATCAAAAG   [420]
VaTM6       GACCTGCGCGGCCTTGAGCAGAAGATGGACGCTTCTTTAGGATTAGTACGCGAACGGAAG   [420]
gdef1       GATCTCACCAGTCTTGAACAACACATGCAGGATTCACTTACGCTTGTGCGAGAACGAAAG   [420]
AsAP3       GATCTAACCATTCTCGAGCAGCAGATGCAAGATTCGCTTACAGTCGTCCGAGAACGCAAG   [420]
PTD         CATCTGCGCGGTCTTGAGCAACATATGACTGAAGCCTTGAATGGTGTGCGTGGCAGGAAG   [420]
MASAKOB3    GAGCTGCAAGATCTGGAGGAAACGATGAGTCAATCCGTGCAAATCATACGTGATCGAAAG   [420]
LodTM6      GAGCTCATCGACCTTCAGCAGAAAATGCAAGCTTCCCTGGATGTTGTCCGCGAGCGAAAG   [420]
MdTM6       GATCTCCGTTCTCTTGAGGATAAGATGCAATCTTCCTTAGATGCCATACGTGAAAGAAAG   [420]
MADS13      GAGCTGGCTTCTCTTGACGATGAGATGCAGTCTTCCTTGGATGCCATACGTCAAAGGAAG   [420]
CMB2        GAGTTGAGTGCTCTACAACAAGAAATGGAGGAAGCCATTATCCAAATTCGTAACAAAAAG   [420]
SlAP3Y      GAGCTCCGCGGTCTTCAGCAAGAGATGGAGGAAGCTATAACTGAAATTCGTAATAGAAAG   [420]
SlAP3A      GAGCTCCGCGGTCTCCAGCAAGAGATGGATGAAGCCATAACTGAAATTCGTAATCGAAAG   [420]
GtAP31      CAAATAGTCGCTCTTAAAGTGAAGACAATTTCTTCTATCACGAGCATCCGTGAGCGTAAG   [420]
GtAP33      CAAATAGTCGCTCTTATAGTGAAGGCAATTTCTTCTATCACGAGCATCCGTGAGCGCAAG   [420]
TroAP3      GAACTGCGCGGTCTTGAGCAAAATATGGAAGAATCTTTGAACATTGTTCGTGAACGAAAG   [420]
PloAP31     GAACTGCGCGGTCTTGAGCAAAACATGGACAATTCGATGAAAATTGTTCGTGATCAAAAG   [420]
PloAP32     GAACTGCGTGGTCTTGAGCAAAATTTAGACGATTCGTTGAATATAGTTCGTGAGCAAAAG   [420]
NnAP3       GAGCTGCGTGGTCTTGAGCAAAATATGGAGAACTCGTTGAAGGTTGTTCGTGAGCGCAAG   [420]
MdAP31      GAACTGCGCGGTCTTGAGCAAAATTTGGATAAGGCGGAAAAAATTGTTCGTGAGCGGAAG   [420]
MdAP32      GAGCTGCGCGGTCTTGAGCAAAATTTGGACAATTCAGTTAAGCTTGTTCGTGAGCGAAAG   [420]
MdAP33      GAACTGCGCGGTCTTGAGCAAAATTTGGAAAAGTCATGGAACGTTGTTCGTGAGAGAAAG   [420]
AkqAP31     GTACTGCGTGGTCTTGAGCAAAATATGGAACATTCGTTGAATATTGTTCGTGAACGAAAG   [420]
AkqAP32     GAACTGCGCGGTCTTGAGCAAAATATGGAAAGTTCACTGAAGACTGTTCGTGATCGAAAG   [420]
AqaAP31     GAATTGTGCGGTCTTGAGCAACATTTAGAGAGTTCTGTAAAGATTGTTGCACAAAGAAAG   [420]
AqaAP32     CAATTGCGCGGTCTTGAGCAAAATATGGAGAAATCCGTTGAGTGTGTTCGTAATCGAAAG   [420]
AqaAP33     GAATTGCGCAGTCTTGAGCAAGATCTGGATGAGTCTGTGAAACTTGTTCGGGACCGAAAG   [420]
BgAP31      GAGTTGCACAGTCTTGAGCAAGATCTCAGTGGTTCACTGAAGGTTGTTCGTGATCGCAAG   [420]
BgAP32      GAATTGCGTGATCTTGAGCAAAATATGGAAAAATCTGTGAAAGCCGTTCGTGATCGTAAG   [420]
ScAP3       GAACTGCGCGGTCTTGAGCAAAATTTGGATACTTCACTGAAGGTGGTTCGTGATCGGAAG   [420]
DeAP3       GAACTGCGCGGTCTTGAGCAAAATATGGATAATTCTCTGAAGATTGTTCGTGATCGGAAG   [420]
AreAP3      GAACTGCGCGGTCTTGAGCAAAATATGGATAATGCCCTGAAGGTTGTTCGGGAACGGAAG   [420]
CsAP3       GAACTGCGCAGTCTTGAGCAAAATTTGGATGATTCTTTGAAGATCATCCGTGAAAGAAAG   [420]
DrwAP34     GAACTGCGTGGTCTTGAGCAAAAATTGGAAAGTTCAGTAAAAGTTGTCCGTGAAAGAAAG   [420]
CfAP31      GAACTGCGTGGTCTTGAGCAAAATTTGAATGATTCCCTGAAAGTTGTTCGGGAAAGAAAG   [420]
CfAP32      GAACTGCGCGGTCTTGAGCAAAATTTGGACAACTCCTTGAAGGTTGTTCGTGAAAGGAAG   [420]
SrhAP3      GAACTGCGCGGTCTTGAGCAAAATTTGGAGAGTTCTTTGAAGGTTGTCCGTGATCGAAAG   [420]
MpMADS7     GAACTGCGCGGTCTTGAGCAAAATTTAGAAAGTTCTATCAAAGTAGTTCGTGACAGAAAG   [420]
HemMADS1    GAACTGCGCGGTCTTGAGCAAAATCTGGATGAAGCTTTGAAGAGTGTTCGCGCTAGGAAA   [420]
TcAP3       GAACTGCGTGGTCTTGAGCAAAATGTGGATGAGGCTTTGAGGATTGTTCGTCAAAGGAAA   [420]
NymAP3      GAGCTGTGCGGTCTTGAGCAAAATCTCAGCGAAGCACTTAAGAAAATCAGATTAACACTT   [420]

[                    430       440       450       460       470       480]
[                    .         .         .         .         .         .]

DefA        TACAAAGTCATCAGTAACCAGATCGACACCAGCAAGAAAAAGGTTAGGAATGTTGAAGAA   [480]
SvAP3       TACAAAGTGATTGGCAACCAGATCGAGACTAGCAAGAAAAAGTTAAGGAATGTTGAAGAA   [480]
pMADS1      TATAAGGTGATTGGCAATCAGATTGAGACATTCAAGAAGAAGGTCAGGAATGTGGAAGAA   [480]
StDef       TATAAGGTGATTGGCAATCAGATTGAAACTTACAGGAAGAAGGTTAGGAATGTGGAAGAA   [480]
NTDEF       TATAAAGTGATTGGCAATCAGATTGATACATACAAGAAGAAGGTCAGGAATGTGGAAGAA   [480]
NAP3        TATAAGGTGATTGGCAATCAGATTGAAACATACAAGAAGAAGGTCAGGAATGTGGAAGAA   [480]
LeAP3       TTTAAGGTGATTGGCAATCAGATTGAAACTTACAGGAAAAAGGTTAGGAATGTGGAAGAA   [480]
HmAP3       TATCGAGTACTCGGTAACCAGATTGACACTCACAGGAAAAAGGTGAGGAATGCAGAAGAG   [480]
JrAP3       TACCACGTGATCGGCAAAAAGACTGATATTCTCAAGAAAAAGAAAAAGAGGGCAGAAAGC   [480]
HPDEF1      CTCAAAGTGATCGGCAATAAGTTGGAGACTTCTAAGAAGAAGGTGAGGAGTGCTCAAGAC   [480]
gdef2       CTCAAGGTGATTGGTAATAAGTTGGAGACTTCTAAAAAGAAGGTGAGGAGTGCTCAAGAC   [480]
AP3         TTCAAATCTCTTGGGAATCAGATCGAGACCACCAAGAAAAAGAACAAAAGTCAACAAGAC   [480]
Boi1AP3     TTTAAATCCCTTGGGAATCAGATCGAAACCACCAAGAAAAAGAACAAAAGTCAACAAGAC   [480]
CDM19       CTCAAAGTTATTGGTAACAAAGTGGAAACTTCGAAGAAGAAGGTGAGGAGTGCCCAAGAT   [480]
CDM115      CTCAAAGTGATCGGTAATAAGCTGGAGACTTCCAAGAAGAAGGTCAGAAGTGCTCAAGAC   [480]
DcMADS3     ATGAAAACAATTACTAACCAGATTGAGAAGTCCAAGAAGAAGGTCAGGAATGGGGAACAA   [480]
IxaAP3      TACAAAGTGATCAGTAATCAGGTTGACACTTACAAGAAAAAGTTGAGGAATGTGGAAGAA   [480]
KbAP31      TACAAAGCTATCGGCAGTCGGACTGATACACTGAGGAAGAAGGTGAGGAATGTGGAAGAA   [480]
KbAP32      TACAAAGTTATAGGCAGTCGGACTGATACACTAAGAAAGAAGGTAAGGAATGTGGAAGAA   [480]
CopAP3      TACCGCGCGATCACTAATCAGATTGAAACTTGCAAGAAAAAGAAAAGGAATGGTGAACAA   [480]
SxcAP3      TTTAAGCAGCTTGAGAATCAAATCGGCACTTCAAAGAAGAAGGGGAAGAACTCAGAAGAT   [480]
RsAP31      CGTCGGGTGATTGGTAATCAAATCGACACTCTCAAGAAAAAGGTAAGGAATTCAGAAGAA   [480]
SLM3        TACAAGAAAATTGACAACCAGATCGACACTACCAAGAAAAAGGTGCGAAACGGGCAAGAA   [480]
RAD1        TATAAAGTGCTCAGCAATCAGATCGAAACCGGAAAAAAGAAGCTGAGGAATGTCCAAGGA   [480]
RAD2        TATAAGGCGATTGCAAACCAGATTGAGACCACTAGGAAGAAGTTGAGGAATTCACATGGG   [474]
nmh7        TATAAGGTGATAACAAATCAGATTGACACCCAAAGGAAGAAGTTTAATAATGAGAGAGAG   [480]
PtAP31a     GAGCACCAGCTTCGTAATCAGATTGGGACTTCTAAAAAGAAGACTAGAAATGCAGAGGAA   [480]
PpAP31      GAGCACCAGCTTCGAAATCAGATTGGGACTTATAAGAAAAAGTCAAGAAATGCGGAGGAA   [480]
PtAP31b     GAGCACCAGCTTCGAAATCAGATTGGGACTTATAAGAAAAAGTCAAGAAATGCGGAGGAA   [480]
PpAP32      GAGCACCAGCTTCGTAATCAGATTGGGACTTCTAAAAAGAAGACTAGAAATGCAGAGGAA   [480]
PpAP33      GATCATACCCTTGGTACTCAAGTTCAGACTTACAAGAAAAAGTACAATAGTGCGGAGGAA   [480]
TM6         TACCACGTGATCAAGAATCAAACAGACACCTGCAAGAAGAAGGCGAGGAACTTAGAAGAG   [480]
PhTM6       TATCATGTGATCAAGACTCAAACAGATACCTGCAGGAAGAGGGTGAGGAACTTAGAAGAG   [480]
HmTM6       TACCATGTGCTTAAAACTCAGACTGAGACTTGCAGGAAGAAGGTTAGGAACTTGGAAGAA   [480]
IxaTM6      TACCATGTGATCAAAACTCAAACTGATACCTACAAGAAGAAGGTAAGGAACTTGGAAGAA   [480]
CopTM61     TACCACAAGATCGAAACTCAGACGGGAACCTACACGAAAAAGGTGAGGAGCTCGGAGGAA   [480]
CopTM62     TACCGCAAGATCAAAACTCAGAAGGAAACCTACACGAAAAAGGTGAGGTGCTCGGAGGAA   [480]
PesTM61     TACCACAAGCTCAAAACCCAGACTGATACCTACACCAGAAAGGTGAATGGTGTAGAACAA   [480]
PesTM62     TTCCACAAGATCAAAACCCAGACTGGTACCTACAGGAAAAAGCTGGATAATGTAAAGCAA   [480]
SxcTM6      TATCATGTGATCAAAACTCAAACTAGTACCTACAACAAAAAGATGAAGAGTATCGTGGAC   [480]
PhaTM61     TTTCATAAGATTAAAAGTCAGACTGGGACAGGCAAAAAGAAGGTGAAGAACCTCAAGGAA   [480]
PhaTM62     TTTCATAAGATCAAAACTCAGACTGGGACAAGCAGAAAGAAGGTGAAGAACCTGGAGGTA   [480]
VaTM6       TACCACGTGATCAAAACTCAGACCGAGACCTACAGGAAAAAGGTCAGGAACTTGGAAGAA   [480]
gdef1       TACCATGTGATCAAGACTCAAACCGACACTTGCAGAAGGNNNGTGGAGAACTTGGGAGCA   [480]
AsAP3       TATCACGTGATCAAGACTCAAACCGACACCAGCAGGAGGNNNGTGAAGAATTTGGAGCAA   [480]
PTD         TACCATGTGATCAAAACACAAAACGAAACCTACAGGAAGAAGGTGAAGAATTTAGAGGAG   [480]
MASAKOB3    TACCACGTGCTCAAGACTCAAGCAGAGACTACCAGGAAAAAGGTGAAGAACTTGGAGGAG   [480]
LodTM6      TACCACGTGATCAAAACTCAGACTGACACATGTAGGAAAAAGGTAAAGAGCTTGGAGGAG   [480]
MdTM6       TACCATGTGATCAAAACTCAAACGGAGACCACCAAGAAGAAGGTTAAGAACTTGGAGGAA   [480]
MADS13      TACCATGTGATCAAAACTCAGACGGAGACCACCAAGAAGAAGGTTAAGAACTTGGAGCAA   [480]
CMB2        TATCATACGATCAAGAATCAAACTGGAACAACTAGGAAAAAGATAAAGAACCTCGAAGAG   [480]
SlAP3Y      TATCATGTGATCAAGAATCAAACAGGGACAACTAGGAAGAAGGTAAAGAACCTTGAAGAA   [480]
SlAP3A      TATAATGTGATCAAGAATCAAACAGGAACAACTAGGAAGAAGGTAAAGAACCTTGAAGAA   [480]
GtAP31      TTCCATGTGATCAAAAATCAGATCAGTACCACTAACAAAAAGGTGAAGAACTTGGAAGAA   [480]
GtAP33      TTCCATGTGATCAAAACTAAGACCCATACCTGCGGGAAAAAGGTGAGGAACTTGAAAGAA   [480]
TroAP3      TATCGTGTGATCAGTACTCAGACTGAGACTTACAGGAAAAAGAAAAGGAACATGGAAGAA   [480]
PloAP31     TATCACAAGATCCAAACTCAGACGGATACTTACAAGAAAAAGCTAAAGAGCTCGGAGGAA   [480]
PloAP32     TATCACAAGATCCAAACTCAGACGGATACTTGCAAGAAAAAGCTAAAGAACTCCCAGGAA   [480]
NnAP3       TATCACGTGATCTCAACTCAGACTGACACTTGCAAGAAAAAGATAAGGAATTTACAGGAT   [480]
MdAP31      TATCATGTGATTGCCACTCAAAGTGATACTTACAAGAAAAAGATAAGGAACTTGGAGGAA   [480]
MdAP32      TATCACGTGGTCACCACTCAATCTGACACTTACAAGAAAAAGATAAGGAACTGGGAGGAA   [480]
MdAP33      TATCACGTGCTCGCCACTCAAACTGACACTTATAAGAAAAAGGTAAGGAACTTAGAGGAA   [480]
AkqAP31     TTGAAGGTTATACGTACTCAGTCTGGTACATACAGAAAGAAGGTAACGAATCTGGAACAA   [480]
AkqAP32     TTTCAGGTGATCTCTACTCGGACTGAGACACACAAGAAAAAGTTTAAGAATATGCAAGAA   [480]
AqaAP31     TTTACTCAGATAACTACTCAGACTGAAACTTCAAAGAAAAAGATAAAGAGCCTTGAGGAA   [480]
AqaAP32     TTTCACCAGATTAGTACTAGTACTGACACTTACAAGAAAAAGATCAAGAATCATGAAGAA   [480]
AqaAP33     TATCACATGATTGCTACGCAGACTGAAACCTACAGGAAGAAACTAAGGAACTTGCAGGAA   [480]
BgAP31      TATCACATGATTGGTACTCAAACTGAAACTTACAGGAAGAAACTAAGGAACTTGGAGGAA   [480]
BgAP32      TTTCACGTAATCGGTACCCAGACTAATACATCCAAGAAAAAGATAAAGAACCTCCAAGAA   [480]
ScAP3       TATCACGTCATCACTACTCAGACCGATACAACCAGGAAAAAGATAAGGAGCCTGACTGAA   [480]
DeAP3       TATCACGTGATCACTACTCAGACTGAAACATACCGGAAAAAGTTGAGGAATCTGCATGAA   [480]
AreAP3      TATCATGTGATCCACACACAGTGCGATACATACCGTAAGAAAATAAGGAACTTAGAGGAC   [480]
CsAP3       TACCATGTTATCAAAACTCAAACAGAAACTTATGGGAAGAAGTTGAAACATCGCCAAGAA   [480]
DrwAP34     TATCACGTGATCAACACTCAGACAGAAACTTACAAGAAAAAGTTAAGAAGCCTGCACGAA   [480]
CfAP31      TATCATGTAATCAACACCCAAACAGAAACTTACAAGAAAAAGTTAAGGAGTTTGCATGAG   [480]
CfAP32      TATCACGTTATCAACACTCAGACGGAAACTTATAAGAAGAAATTAAGAAGCTTACATGAA   [480]
SrhAP3      TATCATGTGATCAACACTCAGACAGAAACATACAAGAAAAAGATAAAGAGCCTTCAGCAG   [480]
MpMADS7     TATCATGTGATCACCACTCAAACAGAGACTTATAAGAAAAAGTTGAGAAGCTTGCGCGAT   [480]
HemMADS1    TATCATGTGATTACCACTCAGACTGATACCTACAAGAAAAAGGTGAAGAATTCCCAAGAA   [480]
TcAP3       TATCATGTTATCACCACACAGACCGATACATATAAAAAGAAGCTGAAGAATTCCCATGAA   [480]
NymAP3      GAGAACAAAATCAAAAGACAAATTGATACTTGTAGGAAAAAGATAAGGTTAGCCGATGAC   [480]

[                    490       500       510       520       530       540]
[                    .         .         .         .         .         .]

DefA        ATACACAGAAACCTGGTGCTTGAATTTGATGCANNNAGGAGAGAGGATCCACACTTTGGA   [540]
SvAP3       ATTCACAGAAATATACTACTAGAATTTGATGCANNNAGACAGGAGGATCCACAGTATGGA   [540]
pMADS1      ATTCATAGGAATCTCTTGCTTGAATTTGATGCANNNAGACAAGAGGACCCANNNTATGGG   [540]
StDef       ATACATAGAAATCTCCTGCTTGAATTTGATGCANNNAGACAAGAGGATCCANNNTATGGT   [540]
NTDEF       ATACATAGAAATCTATTGCTTGAATTTGATGCANNNAGACAAGAGGATCCANNNTATGGA   [540]
NAP3        ATACATAGAAATCTCTTGCTTGAATTTGATGCANNNAGACAAGAGGATCCANNNTATGGA   [540]
LeAP3       ATAAATAGAAATCTCCTACTTGAATTTGATGCANNNAGACAAGAGGATCCANNNTATGGT   [540]
HmAP3       ATACACAGATATATCATACATGAATTTGAGGTGNNNAAAGAAGAAGATCCACACTATGGA   [540]
JrAP3       ATACATAAAGTTCTTCTACATGAACTTGTTGCANNNAGAGATGAAGATCCANNNTACGGG   [540]
HPDEF1      GTCTACAAGAAACTTATGCATGAATTTGGTATANNNAGAGGGGAGGACCCGCAATTCGGA   [540]
gdef2       GTATACAAGAAGCTCATGCACGAATTCGATATANNNAGAGGGGAGGATCCGCAATATGGG   [540]
AP3         ATACAAAAGAATCTCATACATGAGCTGGAACTANNNAGAGCTGAAGATCCTCACTATGGA   [540]
Boi1AP3     ATACAAAAGAATCTCATACATGAGCTGGAGCTANNNAGGGCAGAAGATCCTCACTATGGA   [540]
CDM19       GTATACAAAAAACTCATGCATGAATTTGATATANNNAGAGGAGAGGATCCACAATACGGG   [540]
CDM115      GTATACAAGAAGCTAATGCATGAATTTGATATANNNAGGGGGGAGGATCCGCAATTTGGG   [540]
DcMADS3     GTTCAAAGAACTCTCCTGCAAGATCTCGAGCTATTTAAAGAAGAGGATCCTCATTACGGT   [540]
IxaAP3      ATACACAGGAATCTCCTGCATGAATTTGATTTANNNAGAGATGAAGATCCGCACTATGGG   [540]
KbAP31      ATTTACAGGAAACTGAACCAGGAACTTGAGGCGNNNAGAGAAGAAGATCGACACTATGGA   [540]
KbAP32      ATCTACAGGAAGCTGAACCAGGAACTTGTGGCGNNNAGGGAAGAAGATCGACTCTATGGG   [540]
CopAP3      GTGCACAGAAATCTCCTACATGAATTTGATGCANNNAGAAATGTAGATCCACACTTTGGG   [540]
SxcAP3      ATTCACCGAACTCTAGTCCACCAATTCGATGCANNNNNNNNNGAAGATCCACAGTTTGGT   [540]
RsAP31      GTTAACAGAAAGCTCGTTCATGAATTTGATGTANNNAGATGCGAACATCCACATTTCGGG   [540]
SLM3        GTTCACAAGGGTCTTCTTCAAGAATTTGAAATTCCCAAAGATGAACCACCANNNTATGGA   [540]
RAD1        ATAAGGCAGAATTTAATGCAAGCATATGATGCANNNCTGAGAGAGGATCCACACTGTGGA   [540]
RAD2        ATACACCGGAGCCTCGTGCATGCATTTGGGGCTNNNTTGNNNNNNNNNNNNNNNNNNNNN   [534]
nmh7        GTCGACAACAGACTCCTGCGTGACTTGGATGCANNNAGAGCAGAAGATCCACGTTTTGAA   [540]
PtAP31a     ATAAACAGAAAGCTCATTCGTCGACTTGATGGGNNNATGGACGATGATTCACAGTATGGG   [540]
PpAP31      ATAAACAGAAAGCTCCTTCGTCGACTTGATGGGNNNATTGATGACGATTCACAGTATGGG   [540]
PtAP31b     ATAAACAGAAAGCTCCTTCGTCGACTTGATGGGNNNATTGATGACGATTCACAGTATGGG   [540]
PpAP32      ATAAACAGAAAGCTCATTCGTCGACTTGATGGGNNNATGGACGATGATTCACAGTATGGG   [540]
PpAP33      TACAACCGAAAGCTACTTCACCAATTCAATTCANNNAGTGATGGTGATCCACACTATGGT   [540]
TM6         CAAAATGGAACCCTTGTACTTGACTTGGAAGCANNNAAATGTGAAGATCCAAAGTATGGT   [540]
PhTM6       CAACATGGAAGCCTCGTACATGATTTGGAAGCANNNAAAAGCGAAGATCCAACGTATGGT   [540]
HmTM6       AGATATGGAAATCTTTTCCTCGATTGGGAAGGANNNAAATGTGAAGATCCACAGTACGGA   [540]
IxaTM6      AGACATGGAAATCTGTTACTTGACTTAGAAGGGNNNATATCTGAAGATGCACAGTATGGG   [540]
CopTM61     ATGAATAGAAATCTCCTGCTCGACTTTGAAGCGNNNAAATGTGAGGATCCACAGTATGGT   [540]
CopTM62     ACGCATAGAAATCTCCTGCTCGACTTTGAAGCGNNNAAATGTGAGGATCCACAGTATGGT   [540]
PesTM61     AAGATTGAAAATCTCATGCTAGGCTTTGAGGCGNNNAAATGTGGGGATCCACATTATGCG   [540]
PesTM62     AAGAATGGAGCTCTCCTGCTAGGCTTTGAAGCGNNNAAATGTGGGGATCCACATTATGGG   [540]
SxcTM6      GCGCATAAGAATCTATCGCTCAATTTTGAAGCANNNATGTATGAAGACCCACAATATGCT   [540]
PhaTM61     GTGCACGGCAATCTCCTAATGGAACTTGAATCANNNAAATTCGGGGGGTCGCAGTTTGGT   [540]
PhaTM62     GTGCATGGCAACCTCCTCATGGATCTTGAAGCGNNNAAATTCGGGGCGCCACAATTTGGT   [540]
VaTM6       CAACACGGAAATCTCCTTCTCAACTTTGAGGCANNNAAATGCGATGATCCACATTACGGA   [540]
gdef1       AAGAAATGTAATCTTCGACTAGACGAAACAATANNNCACCAATTGGATAAAAAATATGAC   [540]
AsAP3       AGAAATTGTAATCTTCGATTAGACGAAACAATANNNCATCAGCTCGACAAGAAATATGGC   [540]
PTD         AGACATGGAAACCTCTTGATGGAATATGAAGCANNNAAACTAGAGGATCGACAGTATGGT   [540]
MASAKOB3    AGAAACAGTAATTTAATGCATGGCTATGGAGCTCCAGGTAATGAGGATCCCCAATATGGG   [540]
LodTM6      ATATATGGTACTCTATTGCTGGATATTGAAGCCNNNAAGTATGAGGATCCACATTATGGT   [540]
MdTM6       AGAAGAGGAAACATGCTGCATGGCTATGAAGCTNNNGCCAGTGAGAATCCACAATATTGT   [540]
MADS13      AGAAGAGGAAACATGCTGCATGGCTATGAAGCANNNGCCGGCGAGGATCCACAGTATGGT   [540]
CMB2        AGGCATACAGATCTCGTCATGGAACTTGAAGCGNNNAAATTCAGAGGACCGCAGTTTGCA   [540]
SlAP3Y      AGGCATGGAGATCTCCTCATGGATCTTGAAGCGNNNAAATTTAGAGGAGCACACTTTGGG   [540]
SlAP3A      AGGCATGGAGATCTCCTCATGGATCTTGAAGCANNNAAATTTGGAGGAGCACAGTTTGGG   [540]
GtAP31      ATACAGAGAAATCTTCTTCTCGACCTTGAAGCGNNNAAATGCGAAGATCCACAGTATGGG   [540]
GtAP33      ATACAGAGAAATCTTCTTCTCGACCTTGAAGCGNNNAAATGCGAAGATCCACAGTATGGG   [540]
TroAP3      ATAAACAGAAATCTCCTAAATGAATTTGAAGCGNNNAGAGATGATGATCCACACTATGGA   [540]
PloAP31     ACACACAGAAATCTCCTACGTCAATTTGAAGGGNNNAGAGATGATGATCCAGACTACGGG   [540]
PloAP32     ACGCACAGAGAACTTCTACGTCATTTCGAAGTGNNNAGAGATGAAGATCTTGACTATGGA   [540]
NnAP3       ACAAATGCATCTCTCCTGCGTCAACTTGAAGAGNNNAGGGATGAGATTCCACATTTTGGT   [540]
MdAP31      ACAAACTCAGGTCTTCTACGCGAATTTGAAGGANNNAGAGCTGGGGATCCACACTATGTG   [540]
MdAP32      GCAAACTCAAATCTTTTACGTGAATTTGTCAGCNNNCTCGAACGAGATGCACACTATGCG   [540]
MdAP33      GCAAACACAAATCTTCTACGTGAATTTGCAGGGNNNGCAGATGGGGATCCACACTATGCA   [540]
AkqAP31     GTCCACAAAAAACTCATGCGTGAACTAGAAGGANNNAGAAATGAGGATCCCCATTATGTA   [540]
AkqAP32     ACACATGCTAAGCTCTTACGTGAATTTGAAGGGNNNAGAGATGATGAGCCTCACTTTGCA   [540]
AqaAP31     ATGCACAATAATCTCCTGCATGAATATGAAGAANNNAGACTTGTGGAAGAANNNTATGCA   [540]
AqaAP32     ACTCATAACAGTCTGTTACGTGAATTTGAAGAGNNNAGAGATGCAGACTTTAGCTTTCCA   [540]
AqaAP33     ACCCACACACATCTGGTGCGTGAATTTGAAACTNNNAGAGGTGAAGATCCTTACTACNNN   [540]
BgAP31      ACACATAAAAACCTAGTACGCGAATTTGAAATTNNNAGAGGTGAGGATCCATACTATNNN   [540]
BgAP32      ACACACAAATTCCTCCTATGTGAACTAGATCAGNNNATAGAACTGGCGTCTCATTTTGAA   [540]
ScAP3       ACGCACCATAATCTCCTACGTGAATTTGAAGGANNNAGAGATGAAGATCCCCATTATGCA   [540]
DeAP3       ACACACAACAACCTCTTGCGTGAATTTGAAGGANNNAGAGATGAAGATACTCACTATGCA   [540]
AreAP3      ACAAACAAAAGGTTCTTGAGAGCACTGGAAGGGNNNAGAGACGAGAGTGGGGCATTTCTG   [540]
CsAP3       GAGCACGAAAAATTGCTGCATCGACTGGAGGGGNNNATAGACATGAATCAAGGCTATGAC   [540]
DrwAP34     GTACACGCAAATTTATTACGTGAATTGGATGGANNNAGAGATGAGAATGAGGAGTACATG   [540]
CfAP31      ATCCATACAAATTTAATCCATACACTGGAGGGANNNAGAGAGGTGAATGGACATTTTGGT   [540]
CfAP32      GCCCATGCAAATCTACTCCGGGCATTGGAGGAGGGGAATGATGATAATGGAGATTATGGA   [540]
SrhAP3      TCCCACTTGAATTTAATCCACGCTATGGAAGGGAAAGATCATGAGAACGGCGACTATGGT   [540]
MpMADS7     GAACACGCAAAATTAATTCGTCAATTGGAAGGTNNNCAAGCTGAGAACGGGGCCTACGGC   [540]
HemMADS1    GCACACAAGACTTTGCTGCACGAACTTGATGACNNNNNNNNNNNNNNNGCAGTGTATGGA   [540]
TcAP3       GCTCACAGGAACCTAATGCGAGAACTGGAGATGNNNAGAGATGAGCACCCAGTTTACGGG   [540]
NymAP3      CCTAGAAACAAAGGTTTCAGGGAGTTACAAGAANNNGAAATCAATTGTAGTTTCGATGGA   [540]

[                    550       560       570       580       590       600]
[                    .         .         .         .         .         .]

DefA        NNNTTAGTTGATAATGAAGGTNNNGATTATAATNNNNNNNNNTCTGTCCTTGGTTTCCCA   [600]
SvAP3       NNNTTAGTCGATAACGAAGGCNNNGATTATAACNNNNNNNNNTCAGTTCTTGGATTTCCC   [600]
pMADS1      NNNCTAGTTGAACAAGAAGGTNNNGACTACAATNNNNNNNNNTCTGTGCTTGGTTTTCCA   [600]
StDef       NNNTTAGTTGAGCAAGAAGGANNNGACTACAATNNNNNNNNNTCCGTGCTTGGATTCCCC   [600]
NTDEF       NNNTTGGTTGAGCAAGAAGGGNNNGACTATAACNNNNNNNNNTCTGTGCTTGGATTCCCA   [600]
NAP3        NNNTTAGTTGAGCAAGAAGGGNNNGACTACAATNNNNNNNNNTCTGTGCTTGGATTCCCA   [600]
LeAP3       NNNTTAGTTGAGCATGATGGANNNGACTACAATNNNNNNNNNTCCGTGCTTGGATTTCCA   [600]
HmAP3       NNNTTAGTTGATAATGGAGGANNNAATTACGATNNNNNNNNNTCGGTCCTTGGATTTCCA   [600]
JrAP3       NNNTTAGTTGATAATGGAGGANNNGATTATTGTGATCCTNNNNNNATAATTGGATGCTCA   [600]
HPDEF1      NNNATGATAGAANNNGATGGANNNGAGTATGATNNNNNNNNNGCAGTGTACGGATACCCG   [600]
gdef2       NNNATGATAGAANNNGATGGAGTAGAGTACGAANNNNNNNNNNNNGCCCTGTACTACCCG   [600]
AP3         NNNCTAGTAGACAATGGAGGANNNGATTACGACNNNNNNNNNTCAGTTCTTGGATACCAA   [600]
Boi1AP3     NNNCTTGTAGACAATGGAGGCNNNGACTACGATNNNNNNNNNTCTGTTCTTGGGTATCAA   [600]
CDM19       NNNATGATAGAGNNNGATGGAGTCGATTACGAANNNNNNNNNAATGTGTATGGATACNNN   [600]
CDM115      NNNATGATAGAANNNGATGCAGGAGAGTACGAANNNNNNNNNACCATCTATGGATACCCA   [600]
DcMADS3     NNNTTAGTTGACAATGGAGGGNNNGATTATGAGNNNNNNNNNACTGTTTTCGGATGTTCA   [600]
IxaAP3      NNNTTGGTTGACAACGGAGGGNNNGATTACGATNNNNNNNNNTCTGTTCTCGGATTCCCG   [600]
KbAP31      NNNCTGGTAGATAACAACTCGGGAGATTATGAANNNNNNNNNTCAGTGATAGCGCTAGGA   [600]
KbAP32      NNNCTGGTTGATAACTCGGGANNNGATTGTGAGNNNNNNNNNTCAGTGATAGCCCTGGGG   [600]
CopAP3      NNNTTAGTTGATAACGGTGGGNNNGATTATGATNNNNNNNNNTCTGTTCTTGGATTACAA   [600]
SxcAP3      NNNTTAGTTGACAATGGAGGANNNGAATACGATNNNNNNNNNAATGTTCTTGGATATCCA   [600]
RsAP31      NNNTTAGTTGACAATGGAGGACGTGAATACGATNNNNNNNNNACTGTTTTTGGATATCAA   [600]
SLM3        NNNCTAGTCGATAATGGANNNNNNGATTACAGTNNNNNNNNNAATGTGATGGGGTATNNN   [600]
RAD1        NNNCTGGTTTACAATGGAGGANNNGAGTATGATNNNNNNNNNCATGTGATGNNNNNNNNN   [600]
RAD2        NNNNNNNNNNNNAACTTGAACNNNGAGTATGGGNNNNNNNNNGCGGACCCTNNNNNNNNN   [594]
nmh7        NNNATGATGGACAATGGAGGGNNNGAGTACGAGNNNNNNNNNTCTGTGATTGGATTCTCA   [600]
PtAP31a     NNNCTAGAGGACGATGGTGTGNNNGACGATGAANNNNNNNNNCCTGCAATTGCATTGACC   [600]
PpAP31      NNNTTAGAGGACGATGGTGGGNNNGACGATGAANNNNNNNNNTCTGCAATTGCATTGACC   [600]
PtAP31b     NNNTTAGAGGACGATGGTGGGNNNGACGATGAANNNNNNNNNTCTGCAATTGCATTGACC   [600]
PpAP32      NNNCTAGAGGACGATGGTGTGNNNGACGATGAANNNNNNNNNCCTGCAATTGCATTGACC   [600]
PpAP33      NNNTTAGTAGACAATGATGGANNNGATTACGAANNNNNNNNNTCTGCGCTTGCAATGGCA   [600]
TM6         NNNGTTGTGGAAAATGAGGGGNNNCATTACCACNNNNNNNNNTCTGCTGTGGCATTTGCG   [600]
PhTM6       NNNGTAGTGGAAAATGAGGGANNNCATTTCAACNNNNNNNNNTCTGCTATGGCATTTGCC   [600]
HmTM6       NNNTTAGTGGAGAACGATGGANNNGAGTATGATNNNNNNNNNTCTGCGGTTGCATTTGCG   [600]
IxaTM6      NNNTTAGTGAACACTGAGGGGNNNGACTATGGCNNNNNNNNNTCCGCTGCTGCATTTGCA   [600]
CopTM61     NNNTTAGTGGAGAATGAGGGANNNGACTACGACNNNNNNNNNTCTGCAATTGCTTTCGCG   [600]
CopTM62     NNNTTAGTGGAGAATGAGGGANNNGACTTCNNNNNNNNNNNNNNNNNNATGCATTTCGCC   [600]
PesTM61     NNNCCGGTGGAGAATGAGGGANNNGACTATGAANNNNNNNNNTCTGCAGCTGCATTTGCA   [600]
PesTM62     NNNCTGGTGGATAGTGAAGGANNNGATTATGAANNNNNNNNNTCCGTAGCTGCATTTGCA   [600]
SxcTM6      NNNATCGCGGAGAATGAGGGANNNGCTTATGAANNNNNNNNNAATGTAGCTGCATTCGAG   [600]
PhaTM61     NNNTTAGCAGATGAGGATCAGGGGGCATATGAANNNNNNNNNGCTGCAGCTGCATATNNN   [600]
PhaTM62     NNNTTAGCAGATGAAGATCAGGGGGAGTATGAANNNNNNNNNGCAGCAGCTGCATATGCT   [600]
VaTM6       NNNTTAGTGGAAAATGATGGANNNGATTATGAANNNNNNNNNTCAGCGGTGGCATTCGCG   [600]
gdef1       NNNACAGGGGAGAATGAAGGGNNNGATTATGAGNNNNNNNNNTCCGTTGTTGCGTATTCA   [600]
AsAP3       NNNATAGCGGAGGATGAAGGANNNNNNTACGTGNNNNNNNNNTCCGCAGTTGCATATTCG   [600]
PTD         NNNTTAGTGGACAATGAANNNNNNNNNNNNNNNNNNNNNNNNNNNGCTGTTGCACTTGCA   [600]
MASAKOB3    NNNTATGTGGATAATGAAGGGNNNGACTATGAANNNNNNNNNTCTGCTGTTGCATTGGCC   [600]
LodTM6      TTGGTGGACAATGGAGGCGGANNNGACTATGAGNNNNNNNNNTCAGCGGCTTCTTTCGTG   [600]
MdTM6       NNNTATGTGGACAATGAGGGANNNGACTATGAANNNNNNNNNTCTGCACTTGTGTTGGCA   [600]
MADS13      NNNTATGAGGACAATGAGGGANNNGACTACGAANNNNNNNNNTCTGCACTTGCATTGTCA   [600]
CMB2        NNNATAGGGGAAGATGATCCGAGAAACTATGAGGCTGCAGCAGCGGCGGCAGTGTATGGA   [600]
SlAP3Y      NNNATAGGAGACGGCGAACTGAGGAACTACNNNNNNNNNGGCGGTGCAAGTATGTATGGA   [600]
SlAP3A      NNNACAGGAGACGGCGAACAGGGGAATTACGAGNNNNNNNNNAGTGCAAGTATGTATGGA   [600]
GtAP31      NNNATGGTGGACAATGAGGAANNNGACTATGAANNNNNNNNNGCTGCAGTCCCATTTGCG   [600]
GtAP33      NNNATGGTGGACAATGAGGAANNNGACTATGAANNNNNNNNNGCTGCAGTCGCATTTGCG   [600]
TroAP3      NNNTTAGTTGATAACGGAGGGNNNGACTACGAANNNNNNNNNTCTGCAGTTAGACTGGCG   [600]
PloAP31     NNNTTAGTCGATAATGAAGGTNNNGACTATGAANNNNNNNNNTCGGAAATGGGAGTGGCA   [600]
PloAP32     NNNTTAGGCGATAATGAAGAGNNNGACTATGAANNNNNNNNNNNNNNNCTCNNNGTAGCA   [600]
NnAP3       NNNTTTGTTGACAATGGAGGGNNNGACTATGAANNNNNNNNNTCTGCACTTGGATTGGCG   [600]
MdAP31      NNNTTAGGTGGCAATGATGGGNNNGACTATGAANNNNNNNNNGCTGCGCTTGGGCTTGCA   [600]
MdAP32      NNNTTGGCAGGCAATGATGGGNNNGACTATGAANNNNNNNNNGCTGCACTTGGGCTAGCG   [600]
MdAP33      NNNATAGTAGGCAATGATGGGNNNGACCATGAANNNNNNNNNGCTGCACTTGGGTTGGCT   [600]
AkqAP31     NNNTTTGCCAATCACAACGGGNNNGACTATCAANNNNNNNNNTCTGCGCTTGAATTGGCT   [600]
AkqAP32     NNNATGGCTGGTCATGAAGGTNNNGAATACGAANNNNNNNNNTCTGTTCTTGGATTAGGC   [600]
AqaAP31     NNNCTAGCGGATCATGAAGGANNNTTGNNNNNNNNNNNNNNNTCTGCACTTGAAATGGCG   [600]
AqaAP32     NNNGCACTTGACTTTGAAGGTNNNGATTACCAGNNNNNNNNNTCTACTATTGGGTTTGCT   [600]
AqaAP33     NNNNNNNNNNNNNNNGAAGGCNNNGATTATGAANNNNNNNNNTCCTTATTAGGTATGTCC   [600]
BgAP31      NNNNNNNNNNNNNNNGAAGCANNNGATATGGAAACCNNNNNNTCAATGGATGTTGTTNNN   [600]
BgAP32      TCATCATCATTTGGATTAGCANNNNNNNNNNNNNNNNNNNNNNNNNNNNNNNNNNNNNNN   [600]
ScAP3       NNNTTAGCCAATCAAGAGGAGNNNGACTATGAANNNNNNNNNNNNGCTGTGGAATTGGCG   [600]
DeAP3       NNNCTAGCAAATNNNGAAGGGNNNGACTATGAANNNNNNNNNACTGCCCTTGAAATGGCG   [600]
AreAP3      TATGCCGATTCCAGCAGGCCCNNNGACTGTGAANNNNNNNNNTCAGCCTTCGGATTGGCT   [600]
CsAP3       NNNATGCTCGATCGCGAAGGCNNNGACTACGAANNNNNNNNNACGGCATTTGGTCTGGCG   [600]
DrwAP34     TTAGGCGAAACCAGAGGACCTNNNGATTATGAANNNNNNNNNTCGGCTATTGGAATGGCG   [600]
CfAP31      TTTTCCGGCAACGACGCCCCANNNCACTATGGAGCTGTCATCAATTTGGCTCATGGTGGC   [600]
CfAP32      ATGGGAAATAATGGTGGAGCANNNGACTATCAANNNNNNGCAGCTGCATTTGGTTGGGCA   [600]
SrhAP3      TTAGCTGATAACAGTGGTCCTNNNGATTTCGAANNNNNNNNNTCTGCGCTTGGATTGGCG   [600]
MpMADS7     TTGGTCGATAATGGTGGGCCGNNNGACTACGAANNNNNNNNNTCTGCACTTGTGTTGGCA   [600]
HemMADS1    TATGCGGATGAGGACCCAGGCNNNAACTATGATNNNNNNNNNAGTTCACTTGCTCTTGCT   [600]
TcAP3       TTCGTCGACAATGATCCTACTNNNAACTACGACNNNNNNNNNAGCGCTCTGGCACTGGCA   [600]
NymAP3      AGTGAAGATAATNNNNNNNNNNNNNNNTATGAANNNNNNNNNTCCATGGTGGTTATAAGA   [600]

[                    610       620       630       640       650       660]
[                    .         .         .         .         .         .]

DefA        AATGGAGGGNNNNNNCCTCGTATAATCGCCCTACGCCTANNNNNNNNNNNNCCGACTAAT   [660]
SvAP3       AATGGAGGCNNNNNNCCTCGTATTATTGCTTTACGTCTCNNNNNNNNNNNNCCGTCTAAT   [660]
pMADS1      AATGGAGGGNNNNNNCATCGCATATTAGCCTTACGCCTANNNCAANNNNNNCCAAACCAC   [660]
StDef       ACTGGAGGGNNNNNNCATCATATATTAGCCTTAGGCCTTNNNCAANNNNNNCCAAACAAC   [660]
NTDEF       AATGGAGGGNNNNNNCCGCGCATATTAGCCTTACGCCTTNNNCAANNNNNNCCAAACCAC   [660]
NAP3        AATGGAGGGNNNNNNCCACGCATATTAGCCTTACGCCTTNNNCAANNNNNNCCAAACCAC   [660]
LeAP3       ACTGGAGGGNNNNNNCCTCGTATATTAGACTTACGCCTTNNNCAANNNNNNCCCAACAAC   [660]
HmAP3       AATGATGGCNNNCCTCCGCGCATTGTAGCTTTTCGCCTGNNNCAGNNNNNNACTAATCAG   [660]
JrAP3       AATACAGATNNNNNNTCCTGCATGTTTGCTTTACGCCTGNNNCAANNNNNNCCTAATTTT   [660]
HPDEF1      CCACAAATGAGTGCACCACGTATCNNNNNNCTCCGCCTCNNNCATNNNNNNCCCAACAAT   [660]
gdef2       CCACATATTAGTGCCCCACGCATCNNNNNNCTCCGACTGNNNCAANNNNNNCCTAACCAT   [660]
AP3         ATCGAAGGGNNNNNNTCACGTGCTTACGCTCTTCGTTTCCACCAGNNNNNNNNNAACCAT   [660]
Boi1AP3     ATCGAAGGANNNNNNTCACGTGCTTACGCTCTTCGTTATCATCAGNNNNNNNNNAACCAT   [660]
CDM19       CCGCATATGGGTGCACAACATATCCTGACTCTACGTTTGNNNCAGNNNNNNCCCGACCAT   [660]
CDM115      CCACATATCGCTACACAACGCATACTCACTCTACGCCTGNNNCAGNNNNNNCCTAACCAT   [660]
DcMADS3     AATGCATATNNNNNNCCTGGGCTTCTAGCTTTAAGATTGNNNCAGNNNNNNTCTAATCAC   [660]
IxaAP3      AATGGAGGANNNNNNCCTCACATACTAGCTCTACGCCTGNNNCAANNNNNNCCTAACCAG   [660]
KbAP31      NNNNNNNNNNNNNNNCCTCGCGTGTTGGCTCTTCGCCTGNNNAATNNNNNNCCCAATCAG   [660]
KbAP32      NNNNNNNNNNNNNNNCCTCGCGTGTTCGCTCTTCACCTCNNNAATNNNNNNCCCAATCAA   [660]
CopAP3      AATGTTGGCNNNNNNGCTCGCTTATTTGCTTTACGCCTGNNNCAANNNNNNCCTAACCAG   [660]
SxcAP3      AATGGAGGCGGANNNNNNCACGTATTTGCTTTACACCTGCCGCAANNNNNNACTAATCAG   [660]
RsAP31      AATGGAGGTGGCNNNGCACGCATTTTTGCTTTACACATGNNNCAANNNNNNAATAACCAG   [660]
SLM3        AATGATGCANNNNNNTCTCGAGTACTCGCTCTACGATTGNNNCAANNNNNNCCATGTCAA   [660]
RAD1        NNNNNNNNNNNNCGTTCTCATCTTGTTGGACTGCACTTTNNNNNNNNNNNNCCAAGGGAA   [660]
RAD2        NNNNNNNNNNNNNNNCCGNNNNNNNNNNNNNNNNNNNNNNNNNNNNNNNNNNNNNNNNNN   [654]
nmh7        AATTTAGGTNNNNNNCCACGCATGTTTGCATTGAGCTTANNNCAGNNNNNNCCTACTCAT   [660]
PtAP31a     AATGGAAACNNNNNNTCCCACATATTTGCATTCCGCCTGNNNCACNNNNNNCCAAACCAG   [660]
PpAP31      AATGGAAACNNNNNNTCCCACATATTTGCTTTCCGCCTGNNNCAGNNNNNNCCAAACCAG   [660]
PtAP31b     AATGGAAACNNNNNNTCCCACATATTTGCTTTCCGCCTGNNNCAGNNNNNNCCAAACCAG   [660]
PpAP32      AATGGAAACNNNNNNTCCCACATATTTGCATTCCGCCTGNNNCAGNNNNNNCCAAACCAG   [660]
PpAP33      AATGGGAGCNNNNNNTCCCATTTATTTGCTTTCCGTCTGNNNCAGNNNNNNCCAAATCAG   [660]
TM6         AATGGAGTANNNNNNCACAATCTTTATGCTTTTCGCCTANNNCAANNNNNNCCATTGCAC   [660]
PhTM6       AATGGGGTANNNNNNCACAACCTTTATGCTTTTCGCCTANNNCAGNNNNNNACGTTGCAC   [660]
HmTM6       AATAGGGTCNNNNNNCCGAATTCGTATGCTTTCGGGTTGNNNCAANNNNNNCCTAGCCAC   [660]
IxaTM6      AATGGGGTGNNNNNNTCAAGTCTATGTGCTATCCGCCTGNNNCACNNNNNNCCGAGCCAC   [660]
CopTM61     AATGGGGCCNNNNNNTCAAACTTGTATGCATTTCGCCTTNNNCATNNNNNNACAGGCCAT   [660]
CopTM62     NNNNNNNNNNNNNNNTCAAACTTGTATGCATTTCACCTTNNNCGTNNNNNNACAGGCCAT   [660]
PesTM61     AATGGGGCCNNNNNNTCTAATTTGTATGCTTTCCGCCTGNNNCATNNNNNNCACCACGGA   [660]
PesTM62     AATGGAGCCNNNNNNTCGAATTTGTATGCTTTCCGCCTANNNCATNNNNNNGACCATGGA   [660]
SxcTM6      AATTGTGCGNNNNNNGCTAACTTGTATGCTTTTCGCCTCNNNCAANNNNNNNNNATGGGG   [660]
PhaTM61     NNNNNNNNNNNNNNNNNNNNNNNNNNNNNNNNNNNNNNNNNNNNNNNNNNNNNNNNNNNN   [660]
PhaTM62     AATGATGCTGCAGCAGCAAACTTATATGCAATGAGCAGGNNNCACNNNNNNCCTTGCCTT   [660]
VaTM6       AACGGGGCTNNNNNNTCCAACCTCTATGCTTTTCGCCTGNNNCATNNNNNNCAGGCCCAC   [660]
gdef1       AATGGTGTANNNNNNTCAAATCTCTATGCCTTTTGTGTGNNNCACNNNNNNCCTAACAAC   [660]
AsAP3       AATGGCGTANNNNNNTCAAATGTCTATGGCTATTGTGAGNNNAACNNNNNNCCTAACAAC   [660]
PTD         AATGGGGCTNNNNNNTCCAACCTCTATGCATTCCGCCTGNNNCATCACGGGCACAACCAC   [660]
MASAKOB3    AATGGAGCANNNNNNTCAAACTTGTATTTTTTCAATCTCNNNCAGNNNNNNNNNAACNNN   [660]
LodTM6      CATGGTCCTNNNNNNGCCAACATGTATTTTGGCTTGCATNNNTCANNNNNNNNNAACGCT   [660]
MdTM6       AATGGGGCANNNNNNAATAACTTGTACACTTTCCAGCTCNNNCACNNNNNNCGCAACTCC   [660]
MADS13      AATGGGGCGNNNNNNAATAACTTGTACACTTTCCACCTCCACCACNNNNNNCGTAACNNN   [660]
CMB2        AACGATGTTGCTGCGGCTAACTTATTTGCTTTAAGCCGTNNNCACNNNNNNCCGATCACT   [660]
SlAP3Y      AATGAAAGAGCAGCAGCCAACTTATTTGCTTTGAGTCGCNNNCACNNNNNNCCTCACTAA   [660]
SlAP3A      AATGAAGGAGCAGCAGCCAACTTATTTGCTTTGAGTCTCNNNCACNNNNNNCCTTACTAA   [660]
GtAP31      AATGGGGCANNNNNNNNNAATCTACATGGTTTCCGCCTGNNNCAGNNNCTCCACCATAAC   [660]
GtAP33      AATGGGGCANNNNNNNNNAATCTACATGGTTTCCGCCTGNNNCAGCGTATCCACCATAAC   [660]
TroAP3      AATGGGGGCNNNNNNTCCCAAATTTTTGCTTTCCGCATGNNNCAANNNNNNCCGGGCCGG   [660]
PloAP31     AACGGGGGTNNNNNNTCCCACTCATTTGCTTTCCGCCTANNNCAANNNNNNCCTATCCAG   [660]
PloAP32     AATGTGGGTNNNNNNTCCCACTCGTTTGCTTACCGTCTGNNNCAGNNNNNNCCGATCCAG   [660]
NnAP3       AATAATGGCNNNNNNTCCCACTTGTTTGCTTTCCGTCTGNNNCAANNNNNNCCAAACCAG   [660]
MdAP31      AATGGGGGANNNNNNTCTCATATCTTTGCCTTCCGCCTGNNNCAANNNNNNCCAACCCAG   [660]
MdAP32      AATGGGGCTNNNNNNTCTCATGTCTTTGCCTTCCGCTTGNNNCAANNNNNNCCAAGCCAG   [660]
MdAP33      AATGGGGGCNNNNNNTCCCATTTCTTTGCTTTCCGCCTGNNNCAANNNNNNCCAAGCCAG   [660]
AkqAP31     AATAATGGAGGANNNTCACACATCTTTGCTCTCCGCTTGNNNCAANNNNNNCCAAGCCAG   [660]
AkqAP32     AATGGGGGCNNNNNNTCGCATGTGTTTGCTTTCCGTCTGNNNCAANNNNNNCAGAACCAA   [660]
AqaAP31     GCTAATGGTGCTNNNTCACATATATTCGCATTTCGTTTGNNNCAANNNNNNCCAAGCCAG   [660]
AqaAP32     ACTGGGAATNNNNNNCCCCAGATCTTTGCATTCCGCTTGNNNCAANNNNNNCCAAAGNNN   [660]
AqaAP33     AGTGTTGGTNNNNNNGCACACCTTGTCTCTTATCGTGTGNNNCAANNNNNNCCAAGCCAA   [660]
BgAP31      AATGGTCTANNNNNNNNNNNNNNNTATGATTATCGTCTANNNCAANNNNNNNNNCTGCAG   [660]
BgAP32      AACAGGNNNNNNAGCTCACATGAATTCGCTTTCCGTCTTNNNCAANNNNNNCCAAGCACC   [660]
ScAP3       AATGGTGGCNNNNNNCCAAACATATTTGCCTTTCGCTTGNNNCAANNNNNNCCAAGCCAG   [660]
DeAP3       AATGGGGGANNNNNNCAAAACATATTTGCTTTTCGCCTGNNNCAANNNNNNCCAAGCCAG   [660]
AreAP3      AATGGAGCCNNNNNNCCCCATATGTTTGGATTCCGGCTGNNNCAANNNNNNCCATGCCAA   [660]
CsAP3       AACGGTGGTGGCNNNNNNCATGTATTTGCATTTCGCTTGNNNCAGNNNNNNCCCATCCAG   [660]
DrwAP34     AATGGTGGGNNNNNNTCCCACATATTTGCCTTCCACGTGNNNCAANNNNNNCCGTGCCAG   [660]
CfAP31      AATCACGATNNNNNNNNNNNNNNNNNNNNNNNNNNNNNNNNNNNNNNNNNNNNNNNNNNN   [660]
CfAP32      AATGAGGGCNNNNNNTCCCAAATGTTTGCTTTGTGCGTCNNNCAANNNNNNCCATGCCAC   [660]
SrhAP3      AATGGCGCGNNNNNNTCCCACATATTCGCATTTCGCGTCNNNCAANNNNNNCCATGCCAG   [660]
MpMADS7     AATGGTGGGGTCCATAGTNNNNNNNNNNNNNNNNNNNNNNNNNNNNNNNNNNNNNNNNNN   [660]
HemMADS1    CATGGTGGGNNNNNNTCCAACATGTATGCCTACCGAGTTNNNCAGNNNNNNCCAAGCCAG   [660]
TcAP3       AATGCTGGGNNNNNNTCTCATGTCTACGCGTACCGTGTTNNNCAGNNNNNNCCAAGCCAG   [660]
NymAP3      AATAGTGATNNNNNNGCACAGCCATGCCCAGTACGCGTGNNNCAANNNNNNTCCAGCCAT   [660]

[                    670       680       690       700       710       720]
[                    .         .         .         .         .         .]

DefA        CACCATNNNNNNNNNCCTNNNNNNNNNNNNACTCTTCACAGCGGAGGGGGCNNNNNNNNN   [720]
SvAP3       CATCACNNNNNNNNNCCTAATNNNNNNNNNNNNCTTCACAGTGGAGGAGGCNNNNNNNNN   [720]
pMADS1      CACCAGNNNNNNNNNCCAAATCATCATCATCATCTTCACAGTGGTGGAGGCNNNNNNNNN   [720]
StDef       AATCATCATCATCATNNNNNNNNNNNNNNNNNNCTTCACAGTGGAGGTGGCNNNNNNNNN   [720]
NTDEF       CAGNNNNNNNNNNNNCCAAATCATCATNNNNNNCTTCACAGTGGAGGAGGCNNNNNNNNN   [720]
NAP3        CAGNNNNNNNNNNNNCCAAATCGACGTNNNNNNCTTCACAGTGGAGGAGGTNNNNNNNNN   [720]
LeAP3       AATTATNNNNNNNNNCATAATCATNNNNNNNNNCTTCACAGTGGAGGTGGCNNNNNNNNN   [720]
HmAP3       NNNNNNNNNNNNNNNNNNNNNNNNNNNNNNNNNNNNCATAGTCTTTGTACCGGAGGAGGA   [720]
JrAP3       NNNNNNNNNNNNNNNCATNNNNNNNNNNNNNNNNNNNNNATGGGAGAGGGGNNNNNNNNN   [720]
HPDEF1      NNNNNNNNNNNNNNNNNNNNNNNNNNNNNNNNNCTCCATGCCACCGCANNNNNNNNNNNN   [720]
gdef2       NNNNNNNNNNNNNNNCCGGATAATNNNNNNNNNCTTCACGCCGCTGCANNNNNNNNNNNN   [720]
AP3         CACCACTATTACNNNCCCAACCATGGCNNNNNNCTTCATGCACCCTCTGCCNNNNNNNNN   [720]
Boi1AP3     CATCACCATTACNNNCCCAACCATGCCNNNNNNCTTCATGCACCATCTGCCNNNNNNNNN   [720]
CDM19       NNNNNNNNNNNNNNNCCCAACAATNNNNNNNNNCTTCATGCAATTGCTACTGGAGCCACT   [720]
CDM115      NNNNNNNNNNNNNNNCCAGATAATNNNNNNNNNCTCCATGCTGCTACTGCANNNNNNNNN   [720]
DcMADS3     NNNNNNNNNNNNNNNTACAATNNNNNNNNNNNNTTTCATGGCGGAGCAGGANNNNNNNNN   [720]
IxaAP3      NNNNNNNNNNNNNNNCCCAATNNNNNNNNNNNNCCTCACAGTGGGGGCNNNNNNNNNNNN   [720]
KbAP31      NNNNNNNNNNNNNNNCCTGCTAATNNNNNNNNNATGCAGGCGTGCGCTGGAGGANNNNNN   [720]
KbAP32      NNNNNNNNNNNNNNNTCTGCTAACNNNNNNNNNATGCAGTCGTGCGGGGGANNNNNNNNN   [720]
CopAP3      NNNNNNNNNNNNNNNCCAAATNNNNNNNNNNNNCTTCGCAGTGGATCAGCAAGANNNNNN   [720]
SxcAP3      NNNNNNNNNNNNNNNCTTAATNNNNNNNNNNNNCTTCACAGCGGAGGAGGGNNNNNNNNN   [720]
RsAP31      NNNNNNNNNNNNNNNACTAACCACAACCACCACCTTCATAGTGGAGGAGGANNNNNNNNN   [720]
SLM3        NNNNNNNNNNNNNNNCCTAACNNNNNNNNNNNNCTTCATGCTGGTGCTGGGTCAGGANNN   [720]
RAD1        NNNNNNNNNNNNNNNNNNNNNNNNNNNNNNNNNGCTCATCATATTCCAAGTGCAGGTGGG   [720]
RAD2        NNNNNNNNNNNNNNNNNNNNNNNNNNNNNNNNNNNNNNNNNNNNNACTGCAGCTGGANNN   [714]
nmh7        NNNNNNNNNNNNNNNCCTAATNNNNNNNNNNNNCCTCACAATGGAGGAGCATCAGCTGCC   [720]
PtAP31a     NNNNNNNNNNNNNNNCCTAATNNNNNNNNNNNNCTTCATATTAATGGAGGAGGANNNNNN   [720]
PpAP31      NNNNNNNNNNNNNNNCCTAATNNNNNNNNNNNNCTTCATATTAATGGAGGAGGANNNNNN   [720]
PtAP31b     NNNNNNNNNNNNNNNCCTAATNNNNNNNNNNNNCTTCATATTAATGGAGGAGGANNNNNN   [720]
PpAP32      NNNNNNNNNNNNNNNCCTAATNNNNNNNNNNNNCTTCATAATGAAGGAGGANNNNNNNNN   [720]
PpAP33      NNNNNNNNNNNNNNNCCCAATNNNNNNNNNNNNCTCCATAATGGAGGAGGCNNNNNNNNN   [720]
TM6         NNNNNNNNNNNNNNNCCCAATNNNNNNNNNNNNCTTCAAAACGAAGGAGGANNNNNNNNN   [720]
PhTM6       NNNNNNNNNNNNNNNCCCAATNNNNNNNNNNNNCTTCAAAACGGAGGAGGANNNNNNNNN   [720]
HmTM6       NNNNNNNNNNNNNNNCCTAATNNNNNNNNNNNNCTTCACCATGGAGGTGGTGGANNNNNN   [720]
IxaTM6      GATCACCATNNNNNNNNNAACNNNNNNNNNNNNCTCCACCATGGAGGTGGCNNNNNNNNN   [720]
CopTM61     NNNNNNNNNNNNNNNCCCAATNNNNNNNNNNNNCTTCACCATGGAGGATGTGGAGGANNN   [720]
CopTM62     NNNNNNNNNNNNNNNCCCAATNNNNNNNNNNNNCTTCACCATGGAGGATGTGGAGGANNN   [720]
PesTM61     NNNNNNNNNNNNNNNNNNNNNNNNNNNNNNNNNNNNNNNNNNGAAGGTNNNNNNNNNNNN   [720]
PesTM62     NNNNNNNNNNNNNNNNNNNNNNNNNNNNNNNNNNNNNNNNNNGCAGGTNNNNNNNNNNNN   [720]
SxcTM6      AACNNNNNNNNNNNNCCTAATAATNNNNNNNNNCTTCACCATGGAGAAGGCAGTNNNNNN   [720]
PhaTM61     NNNNNNNNNNNNNNNCCTATTNNNNNNNNNNNNCTTCAGCATGGAGCAGGTNNNNNNNNN   [720]
PhaTM62     NNNNNNNNNNNNNNNCCTAATNNNNNNNNNNNNCTTGAGCTTGGAGGTGGCNNNNNNNNN   [720]
VaTM6       NNNNNNNNNNNNNNNCCTAATNNNNNNNNNNNNCTTCACCATGATGGGGGANNNNNNNNN   [720]
gdef1       NNNNNNNNNNNNNNNNNNNNNNNNNNNNNNNNNATTCCCCATGGCGCTGGANNNNNNNNN   [720]
AsAP3       AACNNNNNNNNNNNNNNNNNNNNNNNNNNNNNNATTCCCCATGGTTCAGGANNNNNNNNN   [720]
PTD         CACCACCATNNNCTCCCTAATNNNNNNNNNNNNCTTCACCTTGGAGATGGANNNNNNNNN   [720]
MASAKOB3    NNNNNNNNNNNNNNNCCTAATAACCACGGCAACCTTGAGAATGGACATGGTGGGGGTTCA   [720]
LodTM6      NNNNNNNNNNNNNNNCCTAATNNNNNNNNNNNNCTACACCTGGAGCAGGGANNNNNNNNN   [720]
MdTM6       GACCAGCTCCACCACCCTAACNNNNNNNNNNNNCTCCACCACCACAGAGGAAGTTCGNNN   [720]
MADS13      NNNNNNNNNNNNNNNNNNNNNNNNNNNNNNNNNCTCCACCACGGAGGAAGTTCGNNNNNN   [720]
CMB2        TGANNNNNNNNNNNNNNNNNNNNNNNNNNNNNNNNNNNNNNNNNNNNNNNNNNNNNNNNN   [720]
SlAP3Y      NNNNNNNNNNNNNNNNNNNNNNNNNNNNNNNNNNNNNNNNNNNNNNNNNNNNNNNNNNNN   [720]
SlAP3A      NNNNNNNNNNNNNNNNNNNNNNNNNNNNNNNNNNNNNNNNNNNNNNNNNNNNNNNNNNNN   [720]
GtAP31      NNNNNNNNNNNNNNNCATAATNNNNNNNNNNNNCTCAACCATGGAGGTGGANNNNNNNNN   [720]
GtAP33      NNNNNNNNNNNNNNNCATAATNNNNNNNNNNNNCTCAACCATGGAGGTGGANNNNNNNNN   [720]
TroAP3      NNNNNNNNNNNNNNNCCCAATNNNNNNNNNNNNCTTCACGACGGAGGAGGANNNNNNNNN   [720]
PloAP31     NNNNNNNNNNNNNNNCCTAATNNNNNNNNNNNNCTTCAGGAAGGAGTTNNNNNNNNNNNN   [720]
PloAP32     NNNNNNNNNNNNNNNCTTAATNNNNNNNNNNNNATTCAAGATGGAGGAATTNNNNNNNNN   [720]
NnAP3       NNNNNNNNNNNNNNNCCCAATNNNNNNNNNNNNCTTCAGGATGGAGGAATANNNNNNNNN   [720]
MdAP31      NNNNNNNNNNNNNNNCCCAATNNNNNNNNNNNNCTTCAGGACAGTGGAGCGNNNNNNNNN   [720]
MdAP32      NNNNNNNNNNNNNNNCCTAATNNNNNNNNNNNNCTTCAAGATGGTGGGGCCNNNNNNNNN   [720]
MdAP33      NNNNNNNNNNNNNNNCCCAATNNNNNNNNNNNNCTTCAGGATGGAGTGNNNNNNNNNNNN   [720]
AkqAP31     NNNNNNNNNNNNNNNCCAATTNNNNNNNNNNNNCTTCGAGAAGGAGGAGGANNNNNNNNN   [720]
AkqAP32     NNNNNNNNNNNNNNNCCTAATNNNNNNNNNNNNCTTCAGAGTGGAGGTGAANNNNNNNNN   [720]
AqaAP31     NNNNNNNNNNNNNNNCCAAATNNNNNNNNNNNNCTTCATGGTGACGGAGGANNNNNNNNN   [720]
AqaAP32     NNNNNNNNNNNNNNNCTGCAGTCCGATNNNNNNCTTCAGGATGAAGAAGCANNNNNNNNN   [720]
AqaAP33     NNNNNNNNNNNNNNNCACAACNNNNNNNNNNNNATTCAAAATGGAGAAGGTNNNNNNNNN   [720]
BgAP31      NNNNNNNNNNNNNNNCCTAATNNNNNNNNNNNNCTTCGCNNNGGAGAAGGANNNNNNNNN   [720]
BgAP32      NNNNNNNNNNNNNNNCCAAATNNNNNNNNNNNNCTTCAGGATGGAAGAGGANNNNNNNNN   [720]
ScAP3       NNNNNNNNNNNNNNNCCCAATNNNNNNNNNNNNCTTCACGATGGANNNNNNNNNNNNNNN   [720]
DeAP3       NNNNNNNNNNNNNNNCCCAATNNNNNNNNNNNNCTACATGATGGAGGGGGANNNNNNNNN   [720]
AreAP3      NNNNNNNNNNNNNNNCCTAACNNNNNNNNNNNNTTGCAGGATGCTGGGNNNNNNNNNNNN   [720]
CsAP3       NNNNNNNNNNNNNNNCCAAATNNNNNNNNNNNNCTCCATGACAATGGCNNNNNNNNNNNN   [720]
DrwAP34     NNNNNNNNNNNNNNNCCAAATNNNNNNNNNNNNCTTCAGGATAATGGCNNNNNNNNNNNN   [720]
CfAP31      NNNNNNNNNNNNNNNNNNNNNNNNNNNNNNNNNCTTCACGAAATTGCGNNNNNNNNNNNN   [720]
CfAP32      NNNNNNNNNNNNNNNCCAAACNNNNNNNNNNNNCTTCAAGACGCCAGGNNNNNNNNNNNN   [720]
SrhAP3      NNNNNNNNNNNNNNNCCTAATNNNNNNNNNNNNCTCCACGACGCAGGANNNNNNNNNNNN   [720]
MpMADS7     NNNNNNNNNNNNNNNNNNNNNNNNNNNNNNNNNCTTCACGACACAGGANNNNNNNNNNNN   [720]
HemMADS1    NNNNNNNNNNNNNNNCCAAACNNNNNNNNNNNNCTCCATGGCATGAGCNNNNNNNNNNNN   [720]
TcAP3       NNNNNNNNNNNNNNNCCAAATNNNNNNNNNNNNCTCCATGGAATAGGCNNNNNNNNNNNN   [720]
NymAP3      NNNNNNNNNNNNNNNCCTAATNNNNNNNNNNNNCTGCATGAAAGAGGANNNNNNNNNNNN   [720]

[                    730       740       750       760       770       780]
[                    .         .         .         .         .         .]

DefA        NNNNNNNNNNNNNTCTGANNNTCTCACCACTTTTGCTTTGCTTGAGTAGNNNNNNNNNNN   [780]
SvAP3       NNNNNNNNNNNNNTCAGANNNTCTTACAACATTTGCTTTGCTTGAGTAGNNNNNNNNNNN   [780]
pMADS1      NNNNNNNNNNNNNTCTGANNNTATCACTACTTTTGCTCTGCTTGAGTAGNNNNNNNNNNN   [780]
StDef       NNNNNNNNNNNNNTCTGANNNTATTACTACTTTTGCTCTAGGTTGAGTAGNNNNNNNNNN   [780]
NTDEF       NNNNNNNNNNNNNTCCGANNNTATCACTACTTTTGCTCTAGCTTGAGTAGNNNNNNNNNN   [780]
NAP3        NNNNNNNNNNNNNTCCGANNNTATTACTACTTTTGCTCTAGCTTGAGTTGNNNNNNNNNN   [780]
LeAP3       NNNNNNNNNNNNNTCTGANNNTATTACTACTTTTGCTCTAGGTTGAGTAGNNNNNNNNNN   [780]
HmAP3       NNNNNNNNNNNNNTCTGANNNTCTCACTACGTATGCATTGCTCGATTAGNNNNNNNNNNN   [780]
JrAP3       NNNNNNNNNNNNNTCAGANNNTCTCACAACTTACACCTTGCTTGAGTAGNNNNNNNNNNN   [780]
HPDEF1      NNNNNNNNNNNNNTCCGANNNCCTCACCACCTACGCCTTACTTGGCTAGNNNNNNNNNNN   [780]
gdef2       NNNNNNNNNNNNNTCTGANNNCCTCACCACTTATGCTTTGCTTGGCTAGNNNNNNNNNNN   [780]
AP3         NNNNNNNNNNNNNTCTGANNNCATCATTACCTTCCATCTTCTTGAATAANNNNNNNNNNN   [780]
Boi1AP3     NNNNNNNNNNNNNTCTGANNNCATCATTACCTTCCACCTTCTCGAATGANNNNNNNNNNN   [780]
CDM19       ACATCANNNNNNNTCTGANNNTCTCACCACGTATGGCTTGTTTGGTTAANNNNNNNNNNN   [780]
CDM115      NNNNNNNNNNNNNTCAGANNNCCTCACCACCTATTCCTTGCTTGGCTAGNNNNNNNNNNN   [780]
DcMADS3     NNNNNNNNNNNNNTCAGANNNCCTCACCTTTGCTTAAATAGCTAGNNNNNNNNNNNNNN-   [779]
IxaAP3      NNNNNNNNNNNNNTCAGANNNTCTTACTACCTATGCCTTGCTCGAGTAGNNNNNNNNNNN   [780]
KbAP31      NNNNNNNNNNNNNTCAGANNNTCTCACTNNNTACACCCTGATGAACTGANNNNNNNNNNN   [780]
KbAP32      NNNNNNNNNNNNNTCAGANNNCCTCACTNNNTACACCCTGATGAGCGGCAACTGANNNNN   [780]
CopAP3      NNNNNNNNNNNNNTCAGANNNTCTCACCACATACACCTTGCTTGAGTAGNNNNNNNNNNN   [780]
SxcAP3      NNNNNNNNNNNNNTCCGANNNTCTAACTACATTCGCCTTGCTTGAGTAGNNNNNNNNNNN   [780]
RsAP31      NNNNNNNNNNNNNTCTGANNNTCTCACCACCTTCGCCTTGCTCGAGTAGNNNNNNNNNNN   [780]
SLM3        NNNNNNNNNNNNNTCATGNNNTGTCACTACTTATGCATTGCTTTGAGTTNNNNNNNNNNN   [780]
RAD1        NNNNNNNNNNNNNTCTTGNNNTCTTACCACTTATACTTATCTTGAGTAGNNNNNNNNNNN   [780]
RAD2        NNNNNNNNNNNNNTCATANNNTCTCACCACTTACACTTATCTTGAGTAGNNNNNNNNNNN   [774]
nmh7        NNNNNNNNNNNNNTCGGANNNTCTCACCACTTACCCTTTACTTTTTAGTNNNNNNNNNNN   [780]
PtAP31a     NNNNNNNNNNNNTATGGANNNTTTCACAATTTACACCTTGCTTGGAAAAAATTGCCATCT   [780]
PpAP31      NNNNNNNNNNNNTATGGANNNTTTCACAATTTACCCCTTGCTTGACCAGNNNNNNNNNNN   [780]
PtAP31b     NNNNNNNNNNNNTATGGANNNTTTCACAATTTACACCTTGCTTGACTAGNNNNNNNNNNN   [780]
PpAP32      NNNNNNNNNNNNTATGGANNNTTTCACAATTTACACCATGCTTGACTAGNNNNNNNNNNN   [780]
PpAP33      NNNNNNNNNNNNTACGACNNNCTCCACGATTTGCGACTTGGTTGAGTAGNNNNNNNNNNN   [780]
TM6         NNNNNNNNNNNNTTTGGTNNNTCTCGTGATCTACGTCTCTCCTGAAGATNNNNNNNNNNN   [780]
PhTM6       NNNNNNNNNNNNTTTGGTNNNTCTCGTGATCTACGTCTTGCTTGAAGATNNNNNNNNNNN   [780]
HmTM6       NNNNNNNNNNNNTATGGANNNTCACATGATCTACGCCTTGCTTGACTAANNNNNNNNNNN   [780]
IxaTM6      NNNNNNNNNNNNTTTGCANNNTCCCATGATCTCCGCCTTGCTTGAGTAGNNNNNNNNNNN   [780]
CopTM61     NNNNNNNNNNNNTTTGGANNNTCCCATGATCTGCGCCTCGCTTGATCCTNNNNNNNNNNN   [780]
CopTM62     NNNNNNNNNNNNCTTGGANNNTCCCATGATCTGCGCCTCGCTTGATCCTNNNNNNNNNNN   [780]
PesTM61     NNNNNNNNNNNNTANNNNNNNNNNCATGATGTGCACCTCTCTTGAGTCANNNNNNNNNNN   [780]
PesTM62     NNNNNNNNNNNNTATGGANNNACCCATGATGTGCACTTCTCTTGAGTTCNNNNNNNNNNN   [780]
SxcTM6      NNNNNNNNNNNNTATGGANNNTTCCAGGATCTTCGTCTTGGTTGACCAANNNNNNNNNNN   [780]
PhaTM61     NNNNNNNNNNNNTATGCCAATGTCCATGATTTGCGACTTGCTTGAATGCNNNNNNNNNNN   [780]
PhaTM62     NNNNNNNNNNNNTATGCCAATCCCCATGACTTGCGCCTTGCTTGAATAANNNNNNNNNNN   [780]
VaTM6       NNNNNNNNNNNNTATGGANNNTCACATGATCTGCGCCTTGCTTGATCAGNNNNNNNNNNN   [780]
gdef1       NNNNNNNNNNNNTACGAANNNCTCCATGATCATCAACACACTAATTGAGNNNNNNNNNNN   [780]
AsAP3       NNNNNNNNNNNNTATGAGNNNCACCATGGTCTTGGTGATCTCGAGTGAGNNNNNNNNNNN   [780]
PTD         NNNNNNNNNNNNTTTGGANNNGCCCATGAACTTCGCCTTCCTTGAGTGGNNNNNNNNNNN   [780]
MASAKOB3    CTCATTTCCTCCATCNNNNNNNNNCATGATCTCCGTCTTGCTTAATTGGNNNNNNNNNNN   [780]
LodTM6      NNNNNNNNNNNNTATGATNNNTCTCAGGATCTACGTCTCGCTTGATCAGNNNNNNNNNNN   [780]
MdTM6       CTCGGCTCCTCCATCACTCATCTACATGATCTCCGCCTTGCTTGATCGTNNNNNNNNNNN   [780]
MADS13      CTCGGCTCCNNNATTACTCATCTGCACGATCTCCGCCTTGCTTGATCGTNNNNNNNNNNN   [780]
CMB2        NNNNNNNNNNNNNNNNNNNNNNNNNNNNNNNNNNNNNNNNNNNNNNNNNNNNNNNNNNNN   [780]
SlAP3Y      NNNNNNNNNNNNNNNNNNNNNNNNNNNNNNNNNNNNNNNNNNNNNNNNNNNNNNNNNNNN   [780]
SlAP3A      NNNNNNNNNNNNNNNNNNNNNNNNNNNNNNNNNNNNNNNNNNNNNNNNNNNNNNNNNNNN   [780]
GtAP31      NNNNNNNNNNNNTATGAANNNTTCCATGATCTTCGCCTAGCNNNNNNNNNNNNNNNNNNN   [780]
GtAP33      NNNNNNNNNNNNTATGAANNNTTCCATGATCTTCGCCTAGCGTGANNNNNNNNNNNNNNN   [780]
TroAP3      NNNNNNNNNNNNTATGGANNNTCCTATGATTTACGCCTTGCTTGAGTGGNNNNNNNNNNN   [780]
PloAP31     NNNNNNNNNNNNTATGGANNNTTCCACGATCTACGCCTTGCTTGAGTAGNNNNNNNNNNN   [780]
PloAP32     NNNNNNNNNNNNTATGGANNNTTCCGTGATCTACGCCTTGCTTGAGTAGNNNNNNNNNNN   [780]
NnAP3       NNNNNNNNNNNNTATGGGNNNTCGTACGACCTACGTCTTGCTTGAGTTGNNNNNNNNNNN   [780]
MdAP31      NNNNNNNNNNNNTATGGCNNNTTGCAGGATCTTCGCCTTGCTTGACTTCNNNNNNNNNNN   [780]
MdAP32      NNNNNNNNNNNNTATGGCNNNATGCGGGATCTCCGCCTTGCTTGAGTTCNNNNNNNNNNN   [780]
MdAP33      NNNNNNNNNNNNTATGGCNNNTTGCAGGATCTTCGCCTCGCTTGAGTACNNNNNNNNNNN   [780]
AkqAP31     NNNNNNNNNNNNTATGGCNNNTCTCACGATCTACGCCTTGCTTGATTGGNNNNNNNNNNN   [780]
AkqAP32     NNNNNNNNNNNNTTTGGCNNNATGAACGATCTACGCCTTGCTTGAATATNNNNNNNNNNN   [780]
AqaAP31     NNNNNNNNNNNNTGTGGANNNTTCGAAGATCTCCGACTAGGATGAGTAGNNNNNNNNNNN   [780]
AqaAP32     NNNNNNNNNNNNTATGGANNNTCATATGGTTTAAGTCTGGCTTGAATTTNNNNNNNNNNN   [780]
AqaAP33     NNNNNNNNNNNNTATGGANNNTCCCACAATTTGCGACTTGCTTAAAACANNNNNNNNNNN   [780]
BgAP31      NNNNNNNNNNNNTTTCAGNNNGAATATTTTGGGGTAATGCATTAGGGTGNNNNNNNNNNN   [780]
BgAP32      NNNNNNNNNNNNTATGGANNNTCATATGATTTCCACCTTGCTTGATTATNNNNNNNNNNN   [780]
ScAP3       NNNNNNNNNNNNTACAGCNNNTCTAACGATCTACGCCTTGCTTGAGTAGNNNNNNNNNNN   [780]
DeAP3       NNNNNNNNNNNNTATGGCNNNTCTCATGATCTGCGACTTGCTTGATCAGNNNNNNNNNNN   [780]
AreAP3      NNNNNNNNNNNNTATGGANNNACCCATGATCTGCGCCTCGCATAGCATANNNNNNNNNNN   [780]
CsAP3       NNNNNNNNNNNNTATGGTNNNACCCATTAGCTGCGCCTTGGATAAGTAGNNNNNNNNNNN   [780]
DrwAP34     NNNNNNNNNNNNTATGGCNNNTGCCATGAGCTGCGCCTTGCGTAAGAACNNNNNNNNNNN   [780]
CfAP31      NNNNNNNNNNNNTATGGCNNNTCCAACGATCTACGCCTCGCATAAAACTNNNNNNNNNNN   [780]
CfAP32      NNNNNNNNNNNNTCCGGCNNNCACCACGATCTCCGCCTTGCATGACCATNNNNNNNNNNN   [780]
SrhAP3      NNNNNNNNNNNNTATGGGNNNACCCATGATCTGCGCCTTGCTTAACAAANNNNNNNNNNN   [780]
MpMADS7     NNNNNNNNNNNNTTTGGCNNNATCCATGATCTTCGCCTTGCATAAGAATNNNNNNNNNNN   [780]
HemMADS1    NNNNNNNNNNNNTATGGGNNNCCACATGATCTTCGTCTTGCATGATGGCNNNNNNNNNNN   [780]
TcAP3       NNNNNNNNNNNNTACAGTNNNTCTCATGACCTTCGCCTGGCATGAACATNNNNNNNNNNN   [780]
NymAP3      NNNNNNNNNNNNTATGGGNNNTGCCACGATTTAATTCTAGGATGAATGTNNNNNNNNNNN   [780]

[              ]
[              ]

DefA        NNN   [783]
SvAP3       NNN   [783]
pMADS1      NNN   [783]
StDef       NNN   [783]
NTDEF       NNN   [783]
NAP3        NNN   [783]
LeAP3       NNN   [783]
HmAP3       NNN   [783]
JrAP3       NNN   [783]
HPDEF1      NNN   [783]
gdef2       NNN   [783]
AP3         NNN   [783]
Boi1AP3     NNN   [783]
CDM19       NNN   [783]
CDM115      NNN   [783]
DcMADS3     ---   [779]
IxaAP3      NNN   [783]
KbAP31      NNN   [783]
KbAP32      NNN   [783]
CopAP3      NNN   [783]
SxcAP3      NNN   [783]
RsAP31      NNN   [783]
SLM3        NNN   [783]
RAD1        NNN   [783]
RAD2        NNN   [777]
nmh7        NNN   [783]
PtAP31a     TAA   [783]
PpAP31      NNN   [783]
PtAP31b     NNN   [783]
PpAP32      NNN   [783]
PpAP33      NNN   [783]
TM6         NNN   [783]
PhTM6       NNN   [783]
HmTM6       NNN   [783]
IxaTM6      NNN   [783]
CopTM61     NNN   [783]
CopTM62     NNN   [783]
PesTM61     NNN   [783]
PesTM62     NNN   [783]
SxcTM6      NNN   [783]
PhaTM61     NNN   [783]
PhaTM62     NNN   [783]
VaTM6       NNN   [783]
gdef1       NNN   [783]
AsAP3       NNN   [783]
PTD         NNN   [783]
MASAKOB3    NNN   [783]
LodTM6      NNN   [783]
MdTM6       NNN   [783]
MADS13      NNN   [783]
CMB2        NNN   [783]
SlAP3Y      NNN   [783]
SlAP3A      NNN   [783]
GtAP31      NNN   [783]
GtAP33      NNN   [783]
TroAP3      NNN   [783]
PloAP31     NNN   [783]
PloAP32     NNN   [783]
NnAP3       NNN   [783]
MdAP31      NNN   [783]
MdAP32      NNN   [783]
MdAP33      NNN   [783]
AkqAP31     NNN   [783]
AkqAP32     NNN   [783]
AqaAP31     NNN   [783]
AqaAP32     NNN   [783]
AqaAP33     NNN   [783]
BgAP31      NNN   [783]
BgAP32      NNN   [783]
ScAP3       NNN   [783]
DeAP3       NNN   [783]
AreAP3      NNN   [783]
CsAP3       NNN   [783]
DrwAP34     NNN   [783]
CfAP31      NNN   [783]
CfAP32      NNN   [783]
SrhAP3      NNN   [783]
MpMADS7     NNN   [783]
HemMADS1    NNN   [783]
TcAP3       NNN   [783]
NymAP3      NNN   [783]
;
END;


BEGIN PAUP;


Lset  Base=(0.3033 0.2065 0.2405)  Nst=6  Rmat=(1.6520 3.4708 1.4984 1.5969 4.5980)  Rates=gamma  Shape=1.2732  Pinvar=0.1045;
END;


BEGIN CODONS;
	CODONPOSSET * CodonPositions = 
		1: 1-781\3, 
		2: 2-782\3, 
		3: 3-783\3 783;
	CODESET  * UNTITLED = Universal: all ;
END;


BEGIN ASSUMPTIONS;
	OPTIONS  DEFTYPE=unord PolyTcount=MINSTEPS ;
END;


BEGIN MacClade;
	Version 4.0  84;
	LastModified -1087685093;
	FileSettings editor  '0' '0' '1' '1';
	Singles 100;
	Editor 1111100111111110010001001 '0' '24' Geneva '9' '100' '1' all;
	EditorPosition  '46' '6' '931' '1227';
	TreeWindowPosition  '46' '6' '963' '1230';
	ListWindow Characters closed Geneva '9' '50' '10' '273' '399' 000;
	ListWindow Taxa closed Geneva '9' '50' '10' '276' '490' 100000;
	ListWindow Trees closed Geneva '9' '50' '10' '276' '490' ;
	ListWindow TypeSets closed Geneva '9' '50' '10' '276' '490' ;
	ListWindow WtSets closed Geneva '9' '50' '10' '276' '490' ;
	ListWindow ExSets closed Geneva '9' '50' '10' '276' '490' ;
	ListWindow CharSets closed Geneva '9' '50' '10' '276' '490' ;
	ListWindow TaxSets closed Geneva '9' '50' '10' '276' '490' ;
	ListWindow CharPartitions closed Geneva '9' '50' '10' '276' '490' ;
	ListWindow CharPartNames closed Geneva '9' '50' '10' '276' '490' ;
	ListWindow WtSets closed Geneva '9' '50' '10' '276' '490' ;
	ChartWindowPosition  '52' '30' '942' '1220';
	StateNamesSymbols closed Geneva '9' '10' '50' '30' '148' '220';
	WindowOrder  Data;
	OtherSymbols &/ 00 N-;
	Correlation  '0' '0' '1000' '0' '0' 10011010;
	Salmo 00000001;
	EditorFile  '2';
	ExportHTML _ MOSS  '100' 110000;
	PrettyPrint 10;
	EditorToolsPosition  '835' '46' '115' '165';
	TreeWindowProgram 10;
	TreeWindow 0000;
	Continuous  '0' '3' 1;
	Calculations 0000001;
	SummaryMode  '0' '0' 0;
	Charts  Geneva '9' (normal) 0010;
	NexusOptions  '0' '0' '60' 101011001;
	TipLabel  '1';
	TreeFont  Geneva '9' (normal);
	TreeShape  1.0 1.0 1100;
	TraceLabels 0101;
	ChartColors  '0' '0' '65535' '9' '0' 1;
	ChartBiggestSpot 1;
	ChartPercent 10;
	ChartBarWidth  '10' 1;
	ChartVerticalAxis 10101;
	ChartMinMax  '0';
	TraceAllChangesDisplay  '1' 1;
	BarsOnBranchesDisplay  '0' '0' '60000' '10000' '10000' '10000' '10000' '60000' '65000' '65000' '65000' '6' '1' 0000101;
	ContinuousBranchLabels 0;
	AllStatesBranchLabels 1;
	IndexNotation  '2' 1;
	PrintTree  10.00 '2' '2' '2' '2' '2' '2' '2' '2' '2' '2' '2' Geneva '9' (normal) Geneva '10' (normal) Geneva '9' (normal) Geneva '9' (normal) Geneva '9' (bold ) Geneva '9' (normal) Geneva '9' (normal) '0' '0' '0' '0' '0' '0' '0' '0' '0' '0' '0' '0' '0' '0' '0' '0' '0' '0' '0' '0' '0' '0' '0' '0' '0' '0' '0' '0' '0' '0' '1' '1' '1' '1' '0' '0' '-39' '4' '-40' '0' '1' '2' '1' '8' '0' '0' '0' '2' 1000111000000000000100000111000;
	MatchChar 00 .;
	EntryInterpretation 01;
	ColorOptions 00;
	TreeTools  '0' '5' '4' '0' '10' '4' '0' 00100111111101110;
	EditorTools  '0' '0' '0' '1000' '0' '0' '6' '3' '0' 110010101110001;
	PairAlign  '2' '2' '3' '2' '1' '1' '2' '1' '3' 1010;
	BothTools  '1';
END;
