# Supplementary material for: A simplified explanation for the frameshift mutation that created a novel C-terminal motif in the APETALA3 gene lineage
Source: BMC Evol Biol. 2006 Mar 24;6:30. doi: 10.1186/1471-2148-6-30 (PMC1513400; doi:10.1186/1471-2148-6-30)
Supplement: Additional file 4 — PaleoAP3 alignment for nucleotide diversity calculation Alignment of paleoAP3 encoding regions of Pachysandra loci, TM6 orthologs and basal eudicot paleoAP3 representatives. Indels were removed from the alignment. [file 1471-2148-6-30-S4.nex]

#NEXUS 
[MacClade 4.06 registered to Elena Kramer, Harvard University
Harvard University]


BEGIN DATA;
	DIMENSIONS  NTAX=42 NCHAR=40;
	FORMAT DATATYPE=DNA  MISSING=N GAP=-  INTERLEAVE ;
MATRIX

[                    10        20        30        40]
[                    .         .         .         .]

PtAP31a     GGAGGATATGGATTTCACAATTTACACCTTGCTTGGAAAA   [40]
PpAP31      GGAGGATATGGATTTCACAATTTACCCCTTGCTTGACCAG   [40]
PtAP31b     GGAGGATATGGATTTCACAATTTACACCTTGCTTGACTAG   [40]
PpAP32      GGAGGATATGGATTTCACAATTTACACCATGCTTGACTAG   [40]
PpAP33      GGAGGCTACGACCTCCACGATTTGCGACTTGGTTGAGTAG   [40]
TM6         GGAGGATTTGGTTCTCGTGATCTACGTCTCTCCTGAAGAT   [40]
PhTM6       GGAGGATTTGGTTCTCGTGATCTACGTCTTGCTTGAAGAT   [40]
HmTM6       GGTGGTTATGGATCACATGATCTACGCCTTGCTTGACTAA   [40]
IxaTM6      GGTGGCTTTGCATCCCATGATCTCCGCCTTGCTTGAGTAG   [40]
CopTM61     GGATGTTTTGGATCCCATGATCTGCGCCTCGCTTGATCCT   [40]
CopTM62     GGATGTCTTGGATCCCATGATCTGCGCCTCGCTTGATCCT   [40]
PesTM61     GAAGGTTANNNNNNNCATGATGTGCACCTCTCTTGAGTCA   [40]
PesTM62     GCAGGTTATGGAACCCATGATGTGCACTTCTCTTGAGTTC   [40]
SxcTM6      GAAGGCTATGGATTCCAGGATCTTCGTCTTGGTTGACCAA   [40]
PhaTM61     GCAGGTTATGCCGTCCATGATTTGCGACTTGCTTGAATGC   [40]
PhaTM62     GGTGGCTATGCCCCCCATGACTTGCGCCTTGCTTGAATAA   [40]
VaTM6       GGGGGATATGGATCACATGATCTGCGCCTTGCTTGATCAG   [40]
gdef1       GCTGGATACGAACTCCATGATCATCAACACACTAATTGAG   [40]
AsAP3       TCAGGATATGAGCACCATGGTCTTGGTGATCTCGAGTGAG   [40]
PTD         GATGGATTTGGAGCCCATGAACTTCGCCTTCCTTGAGTGG   [40]
MASAKOB3    CATGGTATCNNNNNNCATGATCTCCGTCTTGCTTAATTGG   [40]
LodTM6      CAGGGATATGATTCTCAGGATCTACGTCTCGCTTGATCAG   [40]
MdTM6       AGAGGAATCACTCTACATGATCTCCGCCTTGCTTGATCGT   [40]
MADS13      GGAAGTATTACTCTGCACGATCTCCGCCTTGCTTGATCGT   [40]
GtAP31      GGTGGATATGAATTCCATGATCTTCGCCTAGCNNNNNNNN   [40]
GtAP33      GGTGGATATGAATTCCATGATCTTCGCCTAGCGTGANNNN   [40]
TroAP3      GGAGGATATGGATCCTATGATTTACGCCTTGCTTGAGTGG   [40]
PloAP31     GTTNNNTATGGATTCCACGATCTACGCCTTGCTTGAGTAG   [40]
PloAP32     GGAATTTATGGATTCCGTGATCTACGCCTTGCTTGAGTAG   [40]
NnAP3       GGAATATATGGGTCGTACGACCTACGTCTTGCTTGAGTTG   [40]
MdAP31      GGAGCGTATGGCTTGCAGGATCTTCGCCTTGCTTGACTTC   [40]
MdAP32      GGGGCCTATGGCATGCGGGATCTCCGCCTTGCTTGAGTTC   [40]
MdAP33      GTGNNNTATGGCTTGCAGGATCTTCGCCTCGCTTGAGTAC   [40]
AkqAP31     GGAGGATATGGCTCTCACGATCTACGCCTTGCTTGATTGG   [40]
AkqAP32     GGTGAATTTGGCATGAACGATCTACGCCTTGCTTGAATAT   [40]
AqaAP31     GGAGGATGTGGATTCGAAGATCTCCGACTAGGATGAGTAG   [40]
AqaAP32     GAAGCATATGGATCATATGGTTTAAGTCTGGCTTGAATTT   [40]
AqaAP33     GAAGGTTATGGATCCCACAATTTGCGACTTGCTTAAAACA   [40]
BgAP31      GAAGGATTTCAGGAATATTTTGGGGTAATGCATTAGGGTG   [40]
BgAP32      AGAGGATATGGATCATATGATTTCCACCTTGCTTGATTAT   [40]
ScAP3       NNNNNNTACAGCTCTAACGATCTACGCCTTGCTTGAGTAG   [40]
DeAP3       GGGGGATATGGCTCTCATGATCTGCGACTTGCTTGATCAG   [40]
;
END;
