# Supplementary material for: A simplified explanation for the frameshift mutation that created a novel C-terminal motif in the APETALA3 gene lineage
Source: BMC Evol Biol. 2006 Mar 24;6:30. doi: 10.1186/1471-2148-6-30 (PMC1513400; doi:10.1186/1471-2148-6-30)
Supplement: Additional file 5 — EuAP3 alignment for nucleotide diversity calculation Alignment of euAP3 motif encoding regions of euAP3 lineage members. All indels were removed except for the single nucleotide deletion corresponding to the euAP3 motif frameshift. [file 1471-2148-6-30-S5.nex]

#NEXUS 
[MacClade 4.06 registered to Elena Kramer, Harvard University
Harvard University]


BEGIN DATA;
	DIMENSIONS  NTAX=26 NCHAR=40;
	FORMAT DATATYPE=DNA  MISSING=N GAP=-  INTERLEAVE ;
MATRIX

[                   10        20        30        40]
[                   .         .         .         .]

DefA       GGGGGCNTCTGATCTCACCACTTTTGCTTTGCTTGAGTAG   [40]
SvAP3      GGAGGCNTCAGATCTTACAACATTTGCTTTGCTTGAGTAG   [40]
pMADS1     GGAGGCNTCTGATATCACTACTTTTGCTCTGCTTGAGTAG   [40]
StDef      GGTGGCNTCTGATATTACTACTTTTGCTCTAGGTTGAGTA   [40]
NTDEF      GGAGGCNTCCGATATCACTACTTTTGCTCTAGCTTGAGTA   [40]
NAP3       GGAGGTNTCCGATATTACTACTTTTGCTCTAGCTTGAGTT   [40]
LeAP3      GGTGGCNTCTGATATTACTACTTTTGCTCTAGGTTGAGTA   [40]
HmAP3      TGTACCNTCTGATCTCACTACGTATGCATTGCTCGATTAG   [40]
JrAP3      GAGGGGNTCAGATCTCACAACTTACACCTTGCTTGAGTAG   [40]
HPDEF1     ACCGCANTCCGACCTCACCACCTACGCCTTACTTGGCTAG   [40]
gdef2      GCTGCANTCTGACCTCACCACTTATGCTTTGCTTGGCTAG   [40]
AP3        TCTGCCNTCTGACATCATTACCTTCCATCTTCTTGAATAA   [40]
Boi1AP3    TCTGCCNTCTGACATCATTACCTTCCACCTTCTCGAATGA   [40]
CDM19      GCTACTNTCTGATCTCACCACGTATGGCTTGTTTGGTTAA   [40]
CDM115     ACTGCANTCAGACCTCACCACCTATTCCTTGCTTGGCTAG   [40]
DcMADS3    GCAGGANTCAGACCTCACCNNNTTTGCNTTAAATAGCTAG   [40]
IxaAP3     GGGGGCNTCAGATCTTACTACCTATGCCTTGCTCGAGTAG   [40]
KbAP31     GCTGGANTCAGATCTCACTNNNTACACCCTGATGAACTGA   [40]
KbAP32     GGGGGANTCAGACCTCACTNNNTACACCCTGATGAGCGGC   [40]
CopAP3     TCAGCANTCAGATCTCACCACATACACCTTGCTTGAGTAG   [40]
SxcAP3     GGAGGGNTCCGATCTAACTACATTCGCCTTGCTTGAGTAG   [40]
RsAP31     GGAGGANTCTGATCTCACCACCTTCGCCTTGCTCGAGTAG   [40]
SLM3       GCTGGGNTCATGTGTCACTACTTATGCATTGCTTTGAGTT   [40]
RAD1       CCAAGTNTCTTGTCTTACCACTTATACTTATCTTGAGTAG   [40]
RAD2       ACTGCANTCATATCTCACCACTTACACTTATCTTGAGTAG   [40]
nmh7       GGAGCANTCGGATCTCACCACTTACCCTTTACTTTTTAGT   [40]
;
END;
